# Supplementary material for: Social calls in humpback whale mother-calf groups off Sainte Marie breeding ground (Madagascar, Indian Ocean)
Source: PeerJ. 2022 Aug 16;10:e13785. doi: 10.7717/peerj.13785 (PMC9390327; doi:10.7717/peerj.13785)
Supplement: Supplemental Information 2 [file peerj-10-13785-s002.csv]

depid	grouptype	mtfile	tstart	tend	callcat	calltype	Dur	Flow	Fhigh	Fexc	fmax	Q25	Q50	Q75	Bandw	F0	PR
dep2_7août2013_Mother#2	MCE	SMS00054	929.536377	930.609375	HF	squeak	1.134	NA	NA	NA	NA	NA	NA	NA	NA	NA	0
dep2_7août2013_Mother#2	MCE	SMS00054	953.006409	954.185425	HF	squeak	0.322	890	1110	220	NA	NA	NA	NA	NA	NA	0
dep2_7août2013_Mother#2	MCE	SMS00054	976.642273	977.362183	HF	squeak	0.218	1240	1320	80	NA	NA	NA	NA	NA	NA	0
dep2_7août2013_Mother#2	MCE	SMS00054	980.898315	981.570313	HF	squeak	0.189	1260	1340	80	NA	NA	NA	NA	NA	NA	0
dep2_7août2013_Mother#2	MCE	SMS00054	1075.026001	1076.625	HF	squeak	0.207	750	1350	600	NA	NA	NA	NA	NA	NA	0
dep2_7août2013_Mother#2	MCE	SMS00054	1087.938965	1089.68396	HF	squeak	0.148	NA	NA	NA	NA	NA	NA	NA	NA	NA	0
dep2_7août2013_Mother#2	MCE	SMS00054	1297.222046	1298.041992	HF	squeak	0.253	850	1000	150	979	886	984	2661	36	NA	0
dep2_7août2013_Mother#2	MCE	SMS00054	1329.483032	1330.442993	HF	squeak	0.39	390	1000	610	NA	NA	NA	NA	NA	NA	0
dep2_7août2013_Mother#2	MCE	SMS00054	1334.034058	1335.203003	HF	squeak	0.46	490	1040	550	NA	NA	NA	NA	NA	NA	0
dep2_7août2013_Mother#2	MCE	SMS00054	1337.805054	1338.821045	HF	squeak	0.374	480	990	510	NA	NA	NA	NA	NA	NA	0
dep2_7août2013_Mother#2	MCE	SMS00055	173.655396	175.100601	HF	squeak	0.176	NA	NA	NA	NA	NA	NA	NA	NA	NA	0
dep2_7août2013_Mother#2	MCE	SMS00055	346.610596	347.601501	HF	squeak	0.327	870	1050	180	58	963	1297	2500	8	NA	0
dep3_16août2013_Mother#3	MCE	SMS00075	2000.82605	2001.517944	HF	squeak	0.294	1080	1270	190	NA	NA	NA	NA	NA	NA	0
dep3_16août2013_Mother#3	MCE	SMS00075	2008.918945	2009.651978	HF	squeak	0.319	1200	1370	170	NA	NA	NA	NA	NA	NA	0
dep3_16août2013_Mother#3	MCE	SMS00075	2033.218994	2034.571045	HF	squeak	0.353	1180	1380	200	NA	NA	NA	NA	NA	NA	0
dep5_5sept2013_Mother#4	MC	SMS00126	849.442078	850.338684	HF	squeak	0.247	570	1120	550	NA	NA	NA	NA	NA	NA	0
dep5_5sept2013_Mother#4	MC	SMS00126	853.680176	854.794006	HF	squeak	0.137	1080	1410	330	1387	1113	1379	1757	48	NA	0
dep5_5sept2013_Mother#4	MC	SMS00126	861.802979	863.106995	HF	squeak	0.102	660	1180	520	1116	1051	1183	2370	17	223	0
dep5_5sept2013_Mother#4	MC	SMS00126	866.502808	867.861084	HF	squeak	0.172	1060	1230	170	1189	1108	1237	2400	24	225	0
dep5_5sept2013_Mother#4	MC	SMS00126	870.903809	872.153503	HF	squeak	0.175	1080	1410	330	1393	1176	1398	2501	38	266	0
dep5_5sept2013_Mother#4	MC	SMS00126	884.484497	885.625671	HF	squeak	0.228	1080	1170	90	1123	1117	1139	2292	33	433	0
dep5_5sept2013_Mother#4	MC	SMS00126	897.285828	898.454529	HF	squeak	0.193	1100	1230	130	1193	946	1245	2409	38	214	0
dep5_5sept2013_Mother#4	MC	SMS00126	902.263184	903.322021	HF	squeak	0.246	1080	1200	120	1174	1113	1200	2566	10	157	0
dep5_5sept2013_Mother#4	MC	SMS00126	906.690674	907.584473	HF	squeak	0.258	1050	1450	400	NA	1090	1396	2766	NA	249	0
dep5_5sept2013_Mother#4	MC	SMS00126	1358.89502	1359.859985	HF	squeak	0.185	710	1280	570	965	972	1239	2231	32	739	0
dep5_5sept2013_Mother#4	MC	SMS00126	1363.647949	1364.765991	HF	squeak	0.299	660	1280	620	NA	NA	NA	NA	NA	NA	0
dep5_5sept2013_Mother#4	MC	SMS00126	1367.917969	1368.858032	HF	squeak	0.279	730	1300	570	NA	NA	NA	NA	NA	NA	0
dep5_5sept2013_Mother#4	MC	SMS00126	1380.93103	1382.024048	HF	squeak	0.245	730	1300	570	NA	NA	NA	NA	NA	NA	0
dep5_5sept2013_Mother#4	MC	SMS00126	1385.047974	1386.218018	HF	squeak	0.243	760	1300	540	1277	1135	1425	2563	10	NA	0
dep5_5sept2013_Mother#4	MC	SMS00126	1393.689941	1394.910034	HF	squeak	0.289	660	1250	590	1116	1111	1393	2605	8	NA	0
dep5_5sept2013_Mother#4	MC	SMS00126	1398.755005	1399.94104	HF	squeak	0.294	1080	1390	310	1114	1135	1376	2608	13	NA	0
dep5_5sept2013_Mother#4	MC	SMS00126	1403.307007	1404.327026	HF	squeak	0.38	1110	1400	290	1384	1381	1479	2775	10	1384	0
dep5_5sept2013_Mother#4	MC	SMS00126	1412.159058	1416.292969	HF	squeak	0.316	1000	1470	470	1120	1141	1388	2332	38	472	0
dep6_9sept2013_Mother#5	MCE	SMS00135	1540.739014	1542.406982	HF	squeak	0.275	840	1010	170	974	931	1026	2504	54	NA	0
dep6_9sept2013_Mother#5	MCE	SMS00135	1545.383057	1547.276001	HF	squeak	0.21	910	1060	150	1029	978	1045	2091	62	NA	0
dep6_9sept2013_Mother#5	MCE	SMS00135	1558.303955	1559.694946	HF	squeak	0.281	870	1210	340	1032	955	1055	2084	23	NA	0
dep6_9sept2013_Mother#5	MCE	SMS00135	1562.708008	1564.792969	HF	squeak	0.286	1010	1190	180	1062	1045	1088	2074	16	NA	0
dep6_9sept2013_Mother#5	MCE	SMS00135	1567.187988	1568.578979	HF	squeak	0.367	900	1070	170	1057	977	1064	2296	23	62	0
dep6_9sept2013_Mother#5	MCE	SMS00135	1599.338989	1600.864014	HF	squeak	0.301	1170	1270	100	NA	NA	NA	NA	NA	NA	0
dep6_9sept2013_Mother#5	MCE	SMS00135	1603.890015	1605.265991	HF	squeak	0.45	980	1260	280	1243	1190	1250	3222	14	1010	0
dep6_9sept2013_Mother#5	MCE	SMS00135	1612.166992	1613.373047	HF	squeak	0.383	1110	1410	300	1208	1144	1731	3517	16	529	0
dep6_9sept2013_Mother#5	MCE	SMS00135	1617.437012	1618.453003	HF	squeak	0.354	1120	1250	130	1230	1166	1677	3481	17	520	0
dep6_9sept2013_Mother#5	MCE	SMS00135	1630.311035	1631.958984	HF	squeak	0.604	1080	1260	180	1229	1120	1517	2880	22	621	0
dep6_9sept2013_Mother#5	MCE	SMS00135	1635.285034	1636.901001	HF	squeak	0.369	1070	1270	200	1239	1218	2141	3615	87	647	0
dep6_9sept2013_Mother#5	MCE	SMS00136	61.69558	62.400589	HF	squeak	0.306	1140	1250	110	NA	NA	NA	NA	NA	NA	0
dep6_9sept2013_Mother#5	MCE	SMS00136	66.58358	67.112343	HF	squeak	0.281	1100	1260	160	NA	NA	NA	NA	NA	NA	0
dep6_9sept2013_Mother#5	MCE	SMS00136	71.11908	71.647827	HF	squeak	0.266	1120	1330	210	NA	NA	NA	NA	NA	NA	0
dep6_9sept2013_Mother#5	MCE	SMS00136	92.811249	93.612251	HF	squeak	0.253	990	1110	120	NA	NA	NA	NA	NA	NA	0
dep6_9sept2013_Mother#5	MCE	SMS00136	124.648201	125.185501	HF	squeak	0.253	910	1080	170	NA	NA	NA	NA	NA	NA	0
dep6_9sept2013_Mother#5	MCE	SMS00136	129.284805	129.787506	HF	squeak	0.253	1050	1120	70	NA	NA	NA	NA	NA	NA	0
dep7_12sept2013_Calf#1	MC	SMS00141	915.033325	916.774902	HF	squeak	0.395	440	1210	770	NA	NA	NA	NA	NA	NA	0
dep7_12sept2013_Calf#1	MC	SMS00141	925.071594	926.274902	HF	squeak	0.394	800	1250	450	NA	NA	NA	NA	NA	NA	0
dep7_12sept2013_Calf#1	MC	SMS00141	930.07489	932.006592	HF	squeak	0.494	1030	1230	200	NA	NA	NA	NA	NA	NA	0
dep7_12sept2013_Calf#1	MC	SMS00142	1807.129028	1808.203003	HF	squeak	0.205	1240	1380	140	1296	1271	1324	2039	8	NA	0
dep7_12sept2013_Calf#1	MC	SMS00142	1819.729004	1820.989014	HF	squeak	0.156	1080	1170	90	NA	NA	NA	NA	NA	NA	0
dep7_12sept2013_Calf#1	MC	SMS00142	1823.98999	1825.670044	HF	squeak	0.226	1100	1280	180	NA	NA	NA	NA	NA	NA	0
dep7_12sept2013_Calf#1	MC	SMS00142	1878.057983	1879.312012	HF	squeak	0.286	NA	NA	NA	NA	NA	NA	NA	NA	NA	0
dep7_12sept2013_Calf#1	MC	SMS00142	1882.243042	1883.608032	HF	squeak	0.275	1080	1310	230	1171	1136	1209	2317	41	NA	0
dep7_12sept2013_Calf#1	MC	SMS00142	1890.541016	1891.537964	HF	squeak	0.161	1130	1250	120	1166	1136	1224	2343	29	NA	0
dep7_12sept2013_Calf#1	MC	SMS00142	1892.838013	1893.77002	HF	squeak	0.149	1130	1260	130	NA	NA	NA	NA	NA	NA	0
dep7_12sept2013_Calf#1	MC	SMS00142	1895.243042	1896.58606	HF	squeak	0.323	1110	1340	230	NA	NA	NA	NA	NA	NA	0
dep7_12sept2013_Calf#1	MC	SMS00142	1897.453003	1898.623047	HF	squeak	0.252	1180	1330	150	1207	1201	1256	1751	17	NA	0
dep7_12sept2013_Calf#1	MC	SMS00142	1899.706055	1900.897949	HF	squeak	0.217	1100	1330	230	1145	1130	1253	2291	41	NA	0
dep7_12sept2013_Calf#1	MC	SMS00142	1908.922974	1909.937988	HF	squeak	0.16	1140	1270	130	NA	NA	NA	NA	NA	NA	0
dep7_12sept2013_Calf#1	MC	SMS00142	1913.953979	1914.543945	HF	squeak	0.136	1110	1270	160	1142	1142	1265	2314	23	NA	0
dep7_12sept2013_Calf#1	MC	SMS00142	1918.005005	1919.185059	HF	squeak	0.245	1210	1390	180	NA	NA	NA	NA	NA	NA	0
dep7_12sept2013_Calf#1	MC	SMS00142	1926.437012	1928.365967	HF	squeak	0.126	1160	1260	100	NA	NA	NA	NA	NA	NA	0
dep7_12sept2013_Calf#1	MC	SMS00142	1931.222046	1933.073975	HF	squeak	0.203	1130	1260	130	NA	NA	NA	NA	NA	NA	0
dep7_12sept2013_Calf#1	MC	SMS00142	1936.238037	1937.54895	HF	squeak	0.264	1110	1260	150	NA	NA	NA	NA	NA	NA	0
dep7_12sept2013_Calf#1	MC	SMS00142	1945.678955	1946.958984	HF	squeak	0.191	1130	1280	150	NA	NA	NA	NA	NA	NA	0
dep7_12sept2013_Calf#1	MC	SMS00142	1964.22998	1965.51001	HF	squeak	0.135	1170	1270	100	NA	NA	NA	NA	NA	NA	0
dep7_12sept2013_Calf#1	MC	SMS00142	2000.412964	2002.29895	HF	squeak	0.279	1070	1340	270	NA	NA	NA	NA	NA	NA	0
dep7_12sept2013_Calf#1	MC	SMS00142	2005.901978	2006.550049	HF	squeak	0.209	1100	1330	230	NA	NA	NA	NA	NA	NA	0
dep7_12sept2013_Calf#1	MC	SMS00143	548.539185	549.68512	HF	squeak	0.188	1130	1260	130	1227	875	1230	2443	17	NA	0
dep7_12sept2013_Calf#1	MC	SMS00143	568.506592	569.19989	HF	squeak	0.134	1030	1120	90	NA	NA	NA	NA	NA	NA	0
dep7_12sept2013_Calf#1	MC	SMS00143	570.812	571.207	HF	squeak	0.145	1120	1300	180	NA	NA	NA	NA	NA	NA	0
dep7_12sept2013_Calf#1	MC	SMS00143	575.326	575.79	HF	squeak	0.18	1250	1330	80	NA	NA	NA	NA	NA	NA	0
dep7_12sept2013_Calf#1	MC	SMS00143	582.772	583.195	HF	squeak	0.201	1060	1190	130	NA	NA	NA	NA	NA	NA	0
dep7_12sept2013_Calf#1	MC	SMS00143	599.661	600.005	HF	squeak	0.344	1130	1270	140	NA	NA	NA	NA	NA	NA	0
dep7_12sept2013_Calf#1	MC	SMS00143	617.728	617.931	HF	squeak	0.203	1080	1170	90	NA	NA	NA	NA	NA	NA	0
dep7_12sept2013_Calf#1	MC	SMS00143	621.991	622.315	HF	squeak	0.212	1180	1320	140	NA	NA	NA	NA	NA	NA	0
dep7_12sept2013_Calf#1	MC	SMS00143	1207.348	1207.6774	HF	squeak	0.279	1100	1200	100	2292	1120	2223	2346	124	NA	0
dep7_12sept2013_Calf#1	MC	SMS00143	1212.306	1212.556	HF	squeak	0.249	1050	1330	280	NA	NA	NA	NA	NA	NA	0
dep7_12sept2013_Calf#1	MC	SMS00143	1217.064	1217.239	HF	squeak	0.221	1070	1140	70	NA	NA	NA	NA	NA	NA	0
dep7_12sept2013_Calf#1	MC	SMS00143	1224.60498	1225.582031	HF	squeak	0.277	1050	1130	80	1085	1095	1863	2258	16	NA	0
dep7_12sept2013_Calf#1	MC	SMS00143	1229.562012	1230.27002	HF	squeak	0.293	1070	1180	110	1098	1105	1747	2229	42	NA	0
dep7_12sept2013_Calf#1	MC	SMS00143	1234.176025	1234.982056	HF	squeak	0.258	1070	1170	100	NA	NA	NA	NA	NA	NA	0
dep7_12sept2013_Calf#1	MC	SMS00143	1251.805054	1252.756958	HF	squeak	0.197	1080	1190	110	1116	1148	1945	2355	67	NA	0
dep7_12sept2013_Calf#1	MC	SMS00143	1274.784	1275.228	HF	squeak	0.276	1080	1380	300	1139	1125	1312	2223	60	NA	0
dep7_12sept2013_Calf#1	MC	SMS00143	1279.218994	1282.550049	HF	squeak	0.242	1110	1320	210	1136	1195	1333	2315	30	NA	0
dep7_12sept2013_Calf#1	MC	SMS00143	1405.85	1406.436	HF	squeak	0.308	1060	1320	260	NA	NA	NA	NA	NA	NA	0
dep7_12sept2013_Calf#1	MC	SMS00143	1410.905	1411.535	HF	squeak	0.157	1070	1160	90	NA	NA	NA	NA	NA	NA	0
dep7_12sept2013_Calf#1	MC	SMS00143	1415.684	1416.176	HF	squeak	0.221	1080	1420	340	1122	1111	1398	3123	29	NA	0
dep7_12sept2013_Calf#1	MC	SMS00143	1423.272	1423.918	HF	squeak	0.318	1080	1240	160	1202	1130	1311	3278	17	NA	0
dep7_12sept2013_Calf#1	MC	SMS00143	1450.752	1451.184	HF	squeak	0.271	1050	1320	270	NA	NA	NA	NA	NA	NA	0
dep7_12sept2013_Calf#1	MC	SMS00143	1458.703	1459.297	HF	squeak	0.327	1030	1340	310	NA	NA	NA	NA	NA	NA	0
dep7_12sept2013_Calf#1	MC	SMS00143	1463.587	1464.267	HF	squeak	0.301	1070	1330	260	1110	1104	1415	3450	16	NA	0
dep7_12sept2013_Calf#1	MC	SMS00143	1472.065	1472.668	HF	squeak	0.364	1060	1240	180	1095	1095	1229	3125	26	1095	0
dep7_12sept2013_Calf#1	MC	SMS00143	1975.051025	1975.640015	HF	squeak	0.221	1110	1390	280	NA	NA	NA	NA	NA	NA	0
dep7_12sept2013_Calf#1	MC	SMS00143	1984.958008	1985.365967	HF	squeak	0.171	1120	1370	250	NA	NA	NA	NA	NA	NA	0
dep7_12sept2013_Calf#1	MC	SMS00143	2018.095947	2018.942993	HF	squeak	0.231	1110	1370	260	1146	1142	1296	2327	32	NA	0
dep7_12sept2013_Calf#1	MC	SMS00143	2020.989014	2021.463013	HF	squeak	0.196	1080	1200	120	NA	NA	NA	NA	NA	NA	0
dep7_12sept2013_Calf#1	MC	SMS00143	2028.168945	2028.713013	HF	squeak	0.162	1130	1340	210	1167	1158	1226	2317	33	NA	0
dep7_12sept2013_Calf#1	MC	SMS00143	2042.244019	2042.845947	HF	squeak	0.241	1110	1260	150	NA	NA	NA	NA	NA	NA	0
dep7_12sept2013_Calf#1	MC	SMS00144	2065.608887	2066.906006	HF	squeak	0.231	1080	1180	100	NA	NA	NA	NA	NA	NA	0
dep7_12sept2013_Calf#1	MC	SMS00144	2079.145996	2080.681885	HF	squeak	0.25	1120	1390	270	NA	NA	NA	NA	NA	NA	0
dep7_12sept2013_Calf#1	MC	SMS00144	2082.889893	2085.321045	HF	squeak	0.331	1130	1390	260	NA	NA	NA	NA	NA	NA	0
dep7_12sept2013_Calf#1	MC	SMS00144	2094.106934	2095.628906	HF	squeak	0.209	1180	1460	280	NA	NA	NA	NA	NA	NA	0
dep7_12sept2013_Calf#1	MC	SMS00144	2097.045898	2098.760986	HF	squeak	0.288	1070	1170	100	NA	NA	NA	NA	NA	NA	0
dep7_12sept2013_Calf#1	MC	SMS00144	2103.7229	2104.850098	HF	squeak	0.26	1120	1380	260	1154	1187	1387	3423	19	NA	0
dep7_12sept2013_Calf#1	MC	SMS00144	2106.891113	2107.920898	HF	squeak	0.22	1080	1210	130	NA	NA	NA	NA	NA	NA	0
dep7_12sept2013_Calf#1	MC	SMS00144	2108.418945	2109.104004	HF	squeak	0.2	1170	1480	310	NA	NA	NA	NA	NA	NA	0
dep7_12sept2013_Calf#1	MC	SMS00144	2117.987061	2119.795898	HF	squeak	0.291	1160	1340	180	1185	1237	1347	3541	19	NA	0
dep7_12sept2013_Calf#1	MC	SMS00144	2123.114014	2124.457031	HF	squeak	0.263	1130	1390	260	1171	1199	1643	3651	19	195	0
dep7_12sept2013_Calf#1	MC	SMS00144	2124.785889	2126.26709	HF	squeak	0.166	1210	1320	110	NA	NA	NA	NA	NA	NA	0
dep7_12sept2013_Calf#1	MC	SMS00144	2138.827881	2139.523926	HF	squeak	0.285	1110	1440	330	NA	NA	NA	NA	NA	NA	0
dep7_12sept2013_Calf#1	MC	SMS00145	574.837585	575.719299	HF	squeak	0.275	1070	1180	110	1094	1091	1221	3259	36	NA	0
dep7_12sept2013_Calf#1	MC	SMS00145	579.77301	580.664185	HF	squeak	0.235	1050	1260	210	NA	NA	NA	NA	NA	NA	0
dep7_12sept2013_Calf#1	MC	SMS00145	589.131775	590.070984	HF	squeak	0.253	1070	1300	230	NA	NA	NA	NA	NA	NA	0
dep7_12sept2013_Calf#1	MC	SMS00145	594.078186	595.130615	HF	squeak	0.368	1060	1330	270	NA	NA	NA	NA	NA	NA	0
dep7_12sept2013_Calf#1	MC	SMS00145	608.767578	610.915405	HF	squeak	0.433	1060	1210	150	NA	NA	NA	NA	NA	NA	0
dep7_12sept2013_Calf#1	MC	SMS00145	618.892822	621.070313	HF	squeak	0.671	1120	1340	220	NA	NA	NA	NA	NA	NA	0
dep7_12sept2013_Calf#1	MC	SMS00145	623.832581	625.067688	HF	squeak	0.603	1140	1310	170	NA	NA	NA	NA	NA	NA	0
dep7_12sept2013_Calf#1	MC	SMS00145	654.920227	655.71521	HF	squeak	0.391	1070	1230	160	NA	NA	NA	NA	NA	NA	0
dep7_12sept2013_Calf#1	MC	SMS00145	1286.151978	1287.422974	HF	squeak	0.148	1110	1190	80	1139	1142	1333	2613	19	1152	0
dep7_12sept2013_Calf#1	MC	SMS00145	1290.854004	1291.844971	HF	squeak	0.147	1120	1340	220	1148	1151	1215	2315	26	NA	0
dep7_12sept2013_Calf#1	MC	SMS00145	1299.291992	1300.614014	HF	squeak	0.133	1100	1180	80	1132	1132	1189	2333	20	1145	0
dep7_12sept2013_Calf#1	MC	SMS00145	1304.274048	1305.062012	HF	squeak	0.14	1110	1380	270	1133	1136	1391	2381	17	NA	0
dep7_12sept2013_Calf#1	MC	SMS00145	1308.645996	1309.636963	HF	squeak	0.15	1070	1160	90	1130	1113	1180	2724	16	NA	0
dep7_12sept2013_Calf#1	MC	SMS00145	1317.008057	1317.896973	HF	squeak	0.142	1070	1140	70	1130	1113	1157	2525	17	1101	0
dep7_12sept2013_Calf#1	MC	SMS00145	1321.505981	1322.854004	HF	squeak	0.144	1100	1260	160	1129	1133	1599	2737	23	NA	0
dep7_12sept2013_Calf#1	MC	SMS00145	1334.764038	1335.473999	HF	squeak	0.178	1080	1310	230	1110	1148	2159	2712	20	NA	0
dep7_12sept2013_Calf#1	MC	SMS00145	1339.641968	1340.280029	HF	squeak	0.205	1120	1270	150	1145	1164	1428	2523	23	229	0
dep7_12sept2013_Calf#1	MC	SMS00145	1344.171021	1344.718018	HF	squeak	0.206	1100	1260	160	1136	1141	1243	2597	14	NA	0
dep7_12sept2013_Calf#1	MC	SMS00145	1482.784058	1484.494019	HF	squeak	0.288	1120	1380	260	1318	1214	1321	2191	32	NA	0
dep7_12sept2013_Calf#1	MC	SMS00145	1487.396973	1489.521973	HF	squeak	0.29	1140	1340	200	1293	1231	1302	2566	16	NA	0
dep7_12sept2013_Calf#1	MC	SMS00145	1497.504028	1499.214966	HF	squeak	0.317	1130	1390	260	1374	1240	1374	2320	32	NA	0
dep7_12sept2013_Calf#1	MC	SMS00145	1502.220947	1503.932007	HF	squeak	0.254	1160	1320	160	1205	1208	1253	2361	45	NA	0
dep7_12sept2013_Calf#1	MC	SMS00145	1511.965942	1514.142944	HF	squeak	0.301	1140	1390	250	1183	1221	1315	2355	16	NA	0
dep7_12sept2013_Calf#1	MC	SMS00145	1516.682983	1519.067017	HF	squeak	0.299	1130	1440	310	1158	1208	1325	2106	20	NA	0
dep7_12sept2013_Calf#1	MC	SMS00145	1526.271973	1528.500977	HF	squeak	0.32	1160	1390	230	1261	1252	1338	2002	16	NA	0
dep7_12sept2013_Calf#1	MC	SMS00145	1531.454956	1533.425049	HF	squeak	0.35	1130	1380	250	1164	1186	1381	2644	11	NA	0
dep7_12sept2013_Calf#1	MC	SMS00145	1541.793945	1542.905029	HF	squeak	0.391	1110	1540	430	NA	NA	NA	NA	NA	NA	0
dep7_12sept2013_Calf#1	MC	SMS00145	1546.415039	1547.526001	HF	squeak	0.328	1120	1370	250	NA	NA	NA	NA	NA	NA	0
dep7_12sept2013_Calf#1	MC	SMS00145	1557.780029	1559.564941	HF	squeak	0.355	1110	1320	210	NA	NA	NA	NA	NA	NA	0
dep7_12sept2013_Calf#1	MC	SMS00145	1560.912964	1562.659058	HF	squeak	0.345	1140	1380	240	1155	1163	1357	2994	14	NA	0
dep5_29aout2014_Calf#4	MC	SMS00147	680.933472	681.982727	HF	squeak	1.064	1600	1830	230	3676	2712	3545	3760	7	NA	0
dep8_15sept2013_Calf#2	MCE	SMS00150	746.692993	747.971313	HF	squeak	0.363	1000	1320	320	1028	1049	1685	2199	12	NA	0
dep8_15sept2013_Calf#2	MCE	SMS00150	759.918823	761.320129	HF	squeak	0.26	1230	1390	160	1256	1262	1918	3735	10	1270	0
dep8_15sept2013_Calf#2	MCE	SMS00150	764.786316	766.0401	HF	squeak	0.391	1110	1320	210	1263	1264	2024	3164	27	NA	0
dep8_15sept2013_Calf#2	MCE	SMS00150	778.87262	779.855896	HF	squeak	0.31	1140	1410	270	1166	1215	1356	3292	17	NA	0
dep8_15sept2013_Calf#2	MCE	SMS00150	788.195496	789.449524	HF	squeak	0.406	1000	1370	370	1256	1218	1338	2529	39	NA	0
dep8_15sept2013_Calf#2	MCE	SMS00150	792.721619	794.184509	HF	squeak	0.364	1050	1440	390	1092	1253	1688	2824	16	NA	0
dep8_15sept2013_Calf#2	MCE	SMS00150	802.059082	803.765991	HF	squeak	0.416	1120	1440	320	NA	NA	NA	NA	NA	NA	0
dep8_15sept2013_Calf#2	MCE	SMS00150	807.109985	808.19928	HF	squeak	0.416	1100	1410	310	1252	1243	1980	3085	26	NA	0
dep8_15sept2013_Calf#2	MCE	SMS00150	821.147827	822.541077	HF	squeak	0.443	1110	1440	330	1385	1382	1854	2827	61	NA	0
dep8_15sept2013_Calf#2	MCE	SMS00151	367.547913	368.360413	HF	squeak	0.364	1000	1340	340	NA	NA	NA	NA	NA	NA	0
dep8_15sept2013_Calf#2	MCE	SMS00151	380.647797	382.371185	HF	squeak	0.601	1050	1260	210	NA	NA	NA	NA	NA	NA	0
dep8_15sept2013_Calf#2	MCE	SMS00151	603.514404	604.089417	HF	squeak	0.447	990	1090	100	NA	NA	NA	NA	NA	NA	0
dep8_15sept2013_Calf#2	MCE	SMS00151	608.269104	608.827087	HF	squeak	0.32	980	1070	90	NA	NA	NA	NA	NA	NA	0
dep2_7août2013_Mother#2	MCE	SMS00055	447.250793	451.040192	HF	ascending shriek	0.367	1980	2150	170	2064	2013	2140	4186	18	NA	0
dep2_7août2013_Mother#2	MCE	SMS00055	451.758789	457.083496	HF	ascending shriek	0.206	1990	3010	1020	2048	2032	2232	3226	22	NA	0
dep2_7août2013_Mother#2	MCE	SMS00055	462.153809	465.360687	HF	ascending shriek	0.523	1940	2260	320	1968	1954	2065	2487	7	NA	0
dep2_7août2013_Mother#2	MCE	SMS00055	476.4039	479.430115	HF	ascending shriek	0.607	1540	2910	1370	2134	1619	2112	2494	16	NA	0
dep2_7août2013_Mother#2	MCE	SMS00055	480.604401	484.127411	HF	ascending shriek	0.435	2020	2670	650	2118	2068	2193	2573	9	NA	0
dep2_7août2013_Mother#2	MCE	SMS00055	1645.47998	1648.255981	HF	ascending shriek	0.383	1940	2290	350	2020	1964	2062	2286	24	NA	0
dep2_7août2013_Mother#2	MCE	SMS00055	1649.532959	1652.406006	HF	ascending shriek	0.319	1930	2340	410	1965	1982	2107	2292	104	NA	0
dep2_7août2013_Mother#2	MCE	SMS00055	1659.043945	1661.88501	HF	ascending shriek	0.43	1960	2410	450	2013	2005	2107	2585	45	NA	0
dep2_7août2013_Mother#2	MCE	SMS00055	1663.671997	1666.958984	HF	ascending shriek	0.385	1960	2350	390	1996	1999	2106	2360	15	NA	0
dep2_7août2013_Mother#2	MCE	SMS00055	1674.045044	1677.077026	HF	ascending shriek	0.255	1960	2330	370	1996	2015	2192	2462	26	NA	0
dep3_16août2013_Mother#3	MCE	SMS00075	2042.385986	2044.685059	HF	ascending shriek	0.54	1280	1380	100	NA	NA	NA	NA	NA	NA	0
dep3_16août2013_Mother#3	MCE	SMS00075	2046.984985	2049.36792	HF	ascending shriek	0.537	1280	1390	110	NA	NA	NA	NA	NA	NA	0
dep3_16août2013_Mother#3	MCE	SMS00075	2056.687012	2058.754883	HF	ascending shriek	0.732	1190	1410	220	NA	NA	NA	NA	NA	NA	0
dep7_12sept2013_Calf#1	MC	SMS00144	1591.588989	1594.640991	HF	ascending shriek	1.8	1140	1240	100	NA	NA	NA	NA	NA	NA	0
dep7_12sept2013_Calf#1	MC	SMS00144	1596.734985	1599.368042	HF	ascending shriek	0.76	1120	1190	70	NA	NA	NA	NA	NA	NA	0
dep7_12sept2013_Calf#1	MC	SMS00144	1607.35498	1610.108032	HF	ascending shriek	1.86	1120	1260	140	NA	NA	NA	NA	NA	NA	0
dep7_12sept2013_Calf#1	MC	SMS00144	1612.352051	1616.090942	HF	ascending shriek	1.13	1130	1250	120	NA	NA	NA	NA	NA	NA	0
dep7_12sept2013_Calf#1	MC	SMS00144	1623.421021	1626.322998	HF	ascending shriek	1.45	1120	1260	140	NA	NA	NA	NA	NA	NA	0
dep7_12sept2013_Calf#1	MC	SMS00144	1628.296997	1631.498047	HF	ascending shriek	0.998	1130	1260	130	NA	NA	NA	NA	NA	NA	0
dep8_15sept2013_Calf#2	MCE	SMS00150	850.004822	853.179688	HF	ascending shriek	1.532	NA	NA	NA	NA	NA	NA	NA	NA	NA	0
dep8_15sept2013_Calf#2	MCE	SMS00150	859.688477	863.815979	HF	ascending shriek	2.331	NA	NA	NA	NA	NA	NA	NA	NA	NA	0
dep8_15sept2013_Calf#2	MCE	SMS00150	864.345215	868.843079	HF	ascending shriek	1.703	300	1660	1360	NA	NA	NA	NA	NA	NA	0
dep8_15sept2013_Calf#2	MCE	SMS00150	875.08728	879.003113	HF	ascending shriek	1.917	320	1500	1180	NA	NA	NA	NA	NA	NA	0
dep8_15sept2013_Calf#2	MCE	SMS00150	879.479309	883.44812	HF	ascending shriek	1.657	300	1420	1120	NA	NA	NA	NA	NA	NA	0
dep8_15sept2013_Calf#2	MCE	SMS00150	889.956787	894.50769	HF	ascending shriek	1.939	320	1470	1150	NA	NA	NA	NA	NA	NA	0
dep8_15sept2013_Calf#2	MCE	SMS00150	895.089722	899.164307	HF	ascending shriek	1.318	350	1680	1330	NA	NA	NA	NA	NA	NA	0
dep8_15sept2013_Calf#2	MCE	SMS00150	905.726013	909.165588	HF	ascending shriek	1.65	1170	1780	610	NA	NA	NA	NA	NA	NA	0
dep8_15sept2013_Calf#2	MCE	SMS00150	910.276917	913.557678	HF	ascending shriek	0.977	910	1820	910	NA	NA	NA	NA	NA	NA	0
dep8_15sept2013_Calf#2	MCE	SMS00150	920.595581	924.140991	HF	ascending shriek	1.505	910	1780	870	NA	NA	NA	NA	NA	NA	0
dep8_15sept2013_Calf#2	MCE	SMS00150	935.200623	938.957581	HF	ascending shriek	1.721	320	1870	1550	NA	NA	NA	NA	NA	NA	0
dep8_15sept2013_Calf#2	MCE	SMS00151	590.180115	594.99762	HF	ascending shriek	1.572	260	1250	990	1230	1479	2506	4208	4	NA	0
dep8_15sept2013_Calf#2	MCE	SMS00151	603.485413	604.99292	HF	ascending shriek	1.687	260	1230	970	2418	1362	2453	3856	8	NA	0
dep8_15sept2013_Calf#2	MCE	SMS00151	654.131409	658.309692	HF	ascending shriek	1.111	1050	1480	430	1277	889	1409	2618	5	NA	0
dep8_15sept2013_Calf#2	MCE	SMS00151	679.673401	683.393372	HF	ascending shriek	1.458	350	1440	1090	1280	1228	1310	2541	37	NA	0
dep8_15sept2013_Calf#2	MCE	SMS00151	685.403381	688.823425	HF	ascending shriek	0.931	260	1400	1140	NA	NA	NA	NA	NA	NA	0
dep8_15sept2013_Calf#2	MCE	SMS00151	695.723389	698.723389	HF	ascending shriek	1.242	260	1310	1050	NA	NA	NA	NA	NA	NA	0
dep8_15sept2013_Calf#2	MCE	SMS00151	700.523376	703.853394	HF	ascending shriek	1.426	280	1450	1170	NA	NA	NA	NA	NA	NA	0
dep8_15sept2013_Calf#2	MCE	SMS00151	725.965271	730.880005	HF	ascending shriek	4.106	280	1510	1230	NA	NA	NA	NA	NA	NA	0
dep8_15sept2013_Calf#2	MCE	SMS00151	731.698914	733.487427	HF	ascending shriek	3.523	280	1460	1180	1342	1254	1468	3214	34	NA	0
dep8_15sept2013_Calf#2	MCE	SMS00151	741.584412	743.669678	HF	ascending shriek	1.559	260	1280	1020	1179	1170	2117	3604	7	NA	0
dep8_15sept2013_Calf#2	MCE	SMS00151	746.937378	748.40033	HF	ascending shriek	1.26	290	1520	1230	1259	1276	2512	3678	6	NA	0
dep8_15sept2013_Calf#2	MCE	SMS00151	756.525085	758.619873	HF	ascending shriek	1.536	280	1400	1120	1254	1302	2507	3773	3	NA	0
dep2_7août2013_Mother#2	MCE	SMS00054	817.833984	818.976318	MF	downsweep	0.51	440	520	80	NA	NA	NA	NA	NA	NA	0
dep2_7août2013_Mother#2	MCE	SMS00054	822.527527	823.620178	MF	downsweep	0.595	370	750	380	NA	NA	NA	NA	NA	NA	0
dep2_7août2013_Mother#2	MCE	SMS00054	826.376587	827.817017	MF	downsweep	0.594	420	780	360	NA	NA	NA	NA	NA	NA	0
dep2_7août2013_Mother#2	MCE	SMS00054	834.993774	835.987183	MF	downsweep	0.603	390	730	340	NA	NA	NA	NA	NA	NA	0
dep2_7août2013_Mother#2	MCE	SMS00054	839.165771	840.233582	MF	downsweep	0.541	390	710	320	NA	NA	NA	NA	NA	NA	0
dep2_7août2013_Mother#2	MCE	SMS00054	848.157776	849.119812	MF	downsweep	0.438	430	700	270	NA	NA	NA	NA	NA	NA	0
dep2_7août2013_Mother#2	MCE	SMS00054	852.68103	853.402527	MF	downsweep	0.429	390	710	320	NA	NA	NA	NA	NA	NA	0
dep2_7août2013_Mother#2	MCE	SMS00054	856.778687	857.555725	MF	downsweep	0.437	420	730	310	NA	NA	NA	NA	NA	NA	0
dep2_7août2013_Mother#2	MCE	SMS00054	869.396179	870.004272	MF	downsweep	0.287	410	720	310	NA	NA	NA	NA	NA	NA	0
dep2_7août2013_Mother#2	MCE	SMS00054	1060.394043	1061.267944	MF	downsweep	1.006	260	380	120	302	311	1509	2298	7	NA	0
dep2_7août2013_Mother#2	MCE	SMS00054	1064.321045	1065.608032	MF	downsweep	0.96	250	590	340	282	294	679	1857	11	NA	0
dep2_7août2013_Mother#2	MCE	SMS00054	1068.003052	1069.31604	MF	downsweep	1.05	230	800	570	396	437	704	1564	125	NA	0
dep2_7août2013_Mother#2	MCE	SMS00054	1076.536011	1078.024048	MF	downsweep	1.006	250	720	470	281	307	925	2060	6	NA	0
dep2_7août2013_Mother#2	MCE	SMS00054	1082.024048	1083.005005	MF	downsweep	1.393	110	720	610	283	344	547	1815	25	NA	0
dep2_7août2013_Mother#2	MCE	SMS00054	1085.230957	1086.686035	MF	downsweep	1.037	250	820	570	370	407	678	1666	90	NA	0
dep2_7août2013_Mother#2	MCE	SMS00054	1098.244995	1100.030029	MF	downsweep	0.858	240	980	740	278	404	588	981	9	NA	0
dep2_7août2013_Mother#2	MCE	SMS00054	1101.987061	1103.369019	MF	downsweep	0.858	280	840	560	372	431	579	1004	73	NA	0
dep2_7août2013_Mother#2	MCE	SMS00054	1110.85498	1112.180054	MF	downsweep	1.006	250	860	610	284	309	574	1536	17	NA	0
dep2_7août2013_Mother#2	MCE	SMS00054	1115.28894	1116.614014	MF	downsweep	0.874	260	910	650	285	337	472	968	7	NA	0
dep2_7août2013_Mother#2	MCE	SMS00054	1119.232056	1120.322021	MF	downsweep	0.992	240	980	740	279	359	502	938	10	NA	0
dep2_7août2013_Mother#2	MCE	SMS00054	1128.360962	1129.800049	MF	downsweep	1.146	240	960	720	283	360	457	822	9	NA	0
dep2_7août2013_Mother#2	MCE	SMS00054	1133.098022	1134.161987	MF	downsweep	0.775	240	910	670	309	337	426	1147	7	NA	0
dep2_7août2013_Mother#2	MCE	SMS00054	1137.014038	1138.062988	MF	downsweep	1.101	260	940	680	296	383	538	848	147	NA	0
dep2_7août2013_Mother#2	MCE	SMS00054	1145.463013	1146.850952	MF	downsweep	1.32	260	870	610	276	368	554	920	6	NA	0
dep2_7août2013_Mother#2	MCE	SMS00054	1149.855957	1151.119995	MF	downsweep	1.297	250	1040	790	276	363	534	1077	15	NA	0
dep2_7août2013_Mother#2	MCE	SMS00054	1254.530029	1255.142944	MF	downsweep	0.529	290	590	300	324	331	439	722	13	NA	0
dep2_7août2013_Mother#2	MCE	SMS00054	1701.810059	1702.390991	MF	downsweep	0.838	240	800	560	272	283	383	669	21	NA	0
dep2_7août2013_Mother#2	MCE	SMS00054	1706.208984	1706.894043	MF	downsweep	0.699	290	890	600	322	344	450	751	17	NA	0
dep2_7août2013_Mother#2	MCE	SMS00054	1710.409058	1711.128052	MF	downsweep	0.665	240	730	490	270	271	339	564	9	NA	0
dep2_7août2013_Mother#2	MCE	SMS00054	1726.227051	1727.453003	MF	downsweep	1.008	240	830	590	266	290	479	1097	21	NA	0
dep2_7août2013_Mother#2	MCE	SMS00054	1752.519043	1753.682983	MF	downsweep	0.659	240	760	520	NA	NA	NA	NA	NA	NA	0
dep2_7août2013_Mother#2	MCE	SMS00054	1756.295044	1757.259033	MF	downsweep	0.624	230	860	630	NA	NA	NA	NA	NA	NA	0
dep2_7août2013_Mother#2	MCE	SMS00054	1773.456055	1774.784058	MF	downsweep	0.856	240	710	470	289	294	566	1669	287	292	0
dep2_7août2013_Mother#2	MCE	SMS00054	1887.079956	1888.203979	MF	downsweep	0.322	NA	NA	NA	NA	NA	NA	NA	NA	NA	0
dep2_7août2013_Mother#2	MCE	SMS00055	139.428604	140.4953	MF	downsweep	0.485	240	870	630	NA	NA	NA	NA	NA	NA	0
dep2_7août2013_Mother#2	MCE	SMS00055	467.449585	468.3479	MF	downsweep	0.335	2060	2780	720	2090	2045	2255	3026	12	NA	0
dep2_7août2013_Mother#2	MCE	SMS00057	445.343292	446.735413	MF	downsweep	0.87	240	760	520	267	344	568	1365	7	NA	0
dep2_7août2013_Mother#2	MCE	SMS00057	449.724792	450.414795	MF	downsweep	0.573	240	830	590	264	423	617	1605	9	NA	0
dep2_7août2013_Mother#2	MCE	SMS00057	458.798187	459.716309	MF	downsweep	0.707	240	750	510	272	412	680	2005	12	109	0
dep2_7août2013_Mother#2	MCE	SMS00057	463.283295	464.318207	MF	downsweep	0.628	240	770	530	264	385	635	1864	16	126	0
dep2_7août2013_Mother#2	MCE	SMS00057	467.544006	468.613495	MF	downsweep	0.499	230	780	550	525	417	552	1530	105	113	0
dep2_7août2013_Mother#2	MCE	SMS00057	494.361786	495.527313	MF	downsweep	0.57	230	710	480	261	306	521	1896	30	104	0
dep2_7août2013_Mother#2	MCE	SMS00057	503.223297	504.22229	MF	downsweep	0.32	240	660	420	275	314	504	1730	45	113	0
dep2_7août2013_Mother#2	MCE	SMS00057	511.363312	512.491821	MF	downsweep	0.391	230	710	480	313	356	596	2313	13	109	0
dep2_7août2013_Mother#2	MCE	SMS00057	516.191772	517.338806	MF	downsweep	0.445	250	560	310	NA	NA	NA	NA	NA	NA	0
dep2_7août2013_Mother#2	MCE	SMS00057	520.465271	521.445923	MF	downsweep	0.395	250	580	330	276	298	470	1325	11	NA	0
dep2_7août2013_Mother#2	MCE	SMS00057	529.312317	530.533325	MF	downsweep	0.504	240	580	340	270	276	400	1644	15	113	0
dep3_16août2013_Mother#3	MCE	SMS00075	1948.80896	1949.123047	MF	downsweep	0.314	380	650	270	NA	NA	NA	NA	NA	NA	0
dep3_16août2013_Mother#3	MCE	SMS00076	1325.527954	1327.083008	MF	downsweep	0.874	NA	NA	NA	NA	NA	NA	NA	NA	NA	0
dep3_16août2013_Mother#3	MCE	SMS00076	1338.149048	1339.777954	MF	downsweep	0.564	NA	NA	NA	NA	NA	NA	NA	NA	NA	0
dep3_16août2013_Mother#3	MCE	SMS00076	1342.838989	1343.930054	MF	downsweep	0.635	NA	NA	NA	NA	NA	NA	NA	NA	NA	0
dep3_16août2013_Mother#3	MCE	SMS00076	1346.786011	1347.875977	MF	downsweep	0.768	NA	NA	NA	NA	NA	NA	NA	NA	NA	0
dep3_16août2013_Mother#3	MCE	SMS00076	1358.519043	1361.248047	MF	downsweep	0.748	320	790	470	NA	NA	NA	NA	NA	NA	0
dep3_16août2013_Mother#3	MCE	SMS00076	1363.902954	1366.041992	MF	downsweep	0.676	320	770	450	NA	NA	NA	NA	NA	NA	0
dep3_16août2013_Mother#3	MCE	SMS00076	1377.098999	1378.449951	MF	downsweep	0.544	NA	NA	NA	NA	NA	NA	NA	NA	NA	0
dep3_16août2013_Mother#3	MCE	SMS00076	1380.633057	1381.909058	MF	downsweep	0.53	330	700	370	NA	NA	NA	NA	NA	NA	0
dep3_16août2013_Mother#3	MCE	SMS00076	1384.499023	1385.979004	MF	downsweep	0.262	NA	NA	NA	NA	NA	NA	NA	NA	NA	0
dep3_16août2013_Mother#3	MCE	SMS00076	1389.715942	1391.547974	MF	downsweep	0.617	300	730	430	NA	NA	NA	NA	NA	NA	0
dep3_16août2013_Mother#3	MCE	SMS00076	1393.93396	1395.359009	MF	downsweep	0.42	320	760	440	NA	NA	NA	NA	NA	NA	0
dep6_9sept2013_Mother#5	MCE	SMS00136	57.509079	59.186581	MF	downsweep	0.385	NA	NA	NA	NA	NA	NA	NA	NA	NA	0
dep6_9sept2013_Mother#5	MCE	SMS00136	66.404907	68.590752	MF	downsweep	0.437	310	800	490	NA	NA	NA	NA	NA	NA	0
dep6_9sept2013_Mother#5	MCE	SMS00136	71.564499	72.657417	MF	downsweep	0.356	320	800	480	NA	NA	NA	NA	NA	NA	0
dep6_9sept2013_Mother#5	MCE	SMS00136	108.312401	109.114098	MF	downsweep	0.421	350	710	360	NA	NA	NA	NA	NA	NA	0
dep6_9sept2013_Mother#5	MCE	SMS00136	137.497604	139.293106	MF	downsweep	0.185	1010	1130	120	NA	NA	NA	NA	NA	NA	0
dep7_12sept2013_Calf#1	MC	SMS00141	695.639221	696.473999	MF	downsweep	0.39	460	780	320	NA	NA	NA	NA	NA	NA	0
dep7_12sept2013_Calf#1	MC	SMS00141	704.768494	705.536987	MF	downsweep	0.452	370	730	360	645	612	726	2721	95	NA	0
dep7_12sept2013_Calf#1	MC	SMS00141	709.880127	711.042419	MF	downsweep	0.395	350	790	440	NA	NA	NA	NA	NA	NA	0
dep7_12sept2013_Calf#1	MC	SMS00141	714.635071	715.903076	MF	downsweep	0.354	370	780	410	NA	NA	NA	NA	NA	NA	0
dep7_12sept2013_Calf#1	MC	SMS00141	722.798401	723.527588	MF	downsweep	0.304	240	670	430	NA	NA	NA	NA	NA	NA	0
dep7_12sept2013_Calf#1	MC	SMS00141	723.483826	724.490112	MF	downsweep	0.339	380	750	370	NA	NA	NA	NA	NA	NA	0
dep7_12sept2013_Calf#1	MC	SMS00141	733.487976	734.406677	MF	downsweep	0.361	460	760	300	645	642	743	2227	102	NA	0
dep7_12sept2013_Calf#1	MC	SMS00141	747.638428	748.859924	MF	downsweep	0.298	390	720	330	NA	NA	NA	NA	NA	NA	0
dep7_12sept2013_Calf#1	MC	SMS00141	752.117188	753.106079	MF	downsweep	0.436	360	750	390	NA	NA	NA	NA	NA	NA	0
dep7_12sept2013_Calf#1	MC	SMS00141	759.916504	763.463623	MF	downsweep	0.487	390	790	400	678	656	779	1897	44	NA	0
dep7_12sept2013_Calf#1	MC	SMS00141	765.795776	768.04718	MF	downsweep	0.383	460	830	370	657	653	707	1924	104	NA	0
dep7_12sept2013_Calf#1	MC	SMS00141	770.408325	772.076782	MF	downsweep	0.388	480	700	220	664	622	779	2170	72	NA	0
dep7_12sept2013_Calf#1	MC	SMS00141	779.325806	780.984619	MF	downsweep	0.452	410	830	420	NA	NA	NA	NA	NA	NA	0
dep7_12sept2013_Calf#1	MC	SMS00141	784.21167	786.050903	MF	downsweep	0.353	420	730	310	NA	NA	NA	NA	NA	NA	0
dep7_12sept2013_Calf#1	MC	SMS00141	788.70459	790.436523	MF	downsweep	0.396	420	760	340	NA	NA	NA	NA	NA	NA	0
dep7_12sept2013_Calf#1	MC	SMS00141	798.315186	800.206482	MF	downsweep	0.363	390	730	340	NA	NA	NA	NA	NA	NA	0
dep7_12sept2013_Calf#1	MC	SMS00141	803.426514	805.368286	MF	downsweep	0.379	450	760	310	NA	NA	NA	NA	NA	NA	0
dep7_12sept2013_Calf#1	MC	SMS00141	808.518188	810.300293	MF	downsweep	0.445	410	760	350	621	622	738	1970	21	NA	0
dep7_12sept2013_Calf#1	MC	SMS00141	817.565674	819.266907	MF	downsweep	0.404	420	760	340	NA	NA	NA	NA	NA	NA	0
dep7_12sept2013_Calf#1	MC	SMS00141	822.696472	824.333191	MF	downsweep	0.365	460	770	310	NA	NA	NA	NA	NA	NA	0
dep7_12sept2013_Calf#1	MC	SMS00142	624.6604	625.324219	MF	downsweep	0.349	170	250	80	NA	NA	NA	NA	NA	NA	0
dep7_12sept2013_Calf#1	MC	SMS00143	511.882507	513.177429	MF	downsweep	0.694	180	520	340	209	328	675	2257	8	NA	0
dep7_12sept2013_Calf#1	MC	SMS00143	516.872681	517.978088	MF	downsweep	0.607	160	650	490	NA	NA	NA	NA	NA	NA	0
dep7_12sept2013_Calf#1	MC	SMS00143	561.978821	563.180176	MF	downsweep	0.778	210	700	490	NA	NA	NA	NA	NA	NA	0
dep7_12sept2013_Calf#1	MC	SMS00143	566.666321	568.048828	MF	downsweep	0.81	180	650	470	NA	NA	NA	NA	NA	NA	0
dep7_12sept2013_Calf#1	MC	SMS00143	580.529419	581.970886	MF	downsweep	0.856	190	690	500	NA	NA	NA	NA	NA	NA	0
dep7_12sept2013_Calf#1	MC	SMS00143	585.633423	586.829224	MF	downsweep	0.833	210	670	460	NA	NA	NA	NA	NA	NA	0
dep7_12sept2013_Calf#1	MC	SMS00143	589.654724	591.106079	MF	downsweep	0.826	210	720	510	NA	NA	NA	NA	NA	NA	0
dep7_12sept2013_Calf#1	MC	SMS00143	598.249817	600.263184	MF	downsweep	1.302	190	720	530	NA	NA	NA	NA	NA	NA	0
dep7_12sept2013_Calf#1	MC	SMS00143	603.258301	604.828308	MF	downsweep	0.826	210	670	460	NA	NA	NA	NA	NA	NA	0
dep7_12sept2013_Calf#1	MC	SMS00143	607.573914	608.968323	MF	downsweep	0.841	210	520	310	NA	NA	NA	NA	NA	NA	0
dep7_12sept2013_Calf#1	MC	SMS00143	616.345825	617.747314	MF	downsweep	1.059	190	700	510	NA	NA	NA	NA	NA	NA	0
dep7_12sept2013_Calf#1	MC	SMS00143	620.825989	622.235229	MF	downsweep	1.01	210	650	440	NA	NA	NA	NA	NA	NA	0
dep7_12sept2013_Calf#1	MC	SMS00143	625.130676	626.536316	MF	downsweep	0.912	220	690	470	NA	NA	NA	NA	NA	NA	0
dep7_12sept2013_Calf#1	MC	SMS00143	639.551575	644.335083	MF	downsweep	1.005	190	660	470	NA	NA	NA	NA	NA	NA	0
dep7_12sept2013_Calf#1	MC	SMS00143	652.919128	654.146423	MF	downsweep	1.049	210	650	440	NA	NA	NA	NA	NA	NA	0
dep7_12sept2013_Calf#1	MC	SMS00143	657.556824	659.254395	MF	downsweep	1.048	190	550	360	NA	NA	NA	NA	NA	NA	0
dep7_12sept2013_Calf#1	MC	SMS00143	662.726929	664.023315	MF	downsweep	0.919	210	720	510	NA	NA	NA	NA	NA	NA	0
dep7_12sept2013_Calf#1	MC	SMS00143	671.755676	673.163574	MF	downsweep	0.935	220	710	490	NA	NA	NA	NA	NA	NA	0
dep7_12sept2013_Calf#1	MC	SMS00143	972.756775	973.788086	MF	downsweep	1.368	230	630	400	NA	NA	NA	NA	NA	NA	0
dep7_12sept2013_Calf#1	MC	SMS00143	977.895813	978.746277	MF	downsweep	1.254	250	650	400	NA	NA	NA	NA	NA	NA	0
dep7_12sept2013_Calf#1	MC	SMS00143	1004.177002	1005.080017	MF	downsweep	1.69	240	600	360	NA	333	921	2436	NA	NA	0
dep7_12sept2013_Calf#1	MC	SMS00143	1009.098022	1010.190002	MF	downsweep	1.7	240	650	410	NA	NA	NA	NA	NA	NA	0
dep7_12sept2013_Calf#1	MC	SMS00143	1265.714966	1266.787964	MF	downsweep	0.269	220	600	380	NA	NA	NA	NA	NA	NA	0
dep7_12sept2013_Calf#1	MC	SMS00143	1270.68396	1271.837036	MF	downsweep	1.029	160	600	440	NA	NA	NA	NA	NA	NA	0
dep7_12sept2013_Calf#1	MC	SMS00143	1275.05603	1276.544	MF	downsweep	1.034	170	350	180	212	217	641	2104	17	NA	0
dep7_12sept2013_Calf#1	MC	SMS00143	1288.80896	1290.68396	MF	downsweep	1.141	150	630	480	NA	NA	NA	NA	NA	NA	0
dep7_12sept2013_Calf#1	MC	SMS00143	1292.732056	1293.706055	MF	downsweep	0.308	210	440	230	NA	NA	NA	NA	NA	NA	0
dep7_12sept2013_Calf#1	MC	SMS00143	1493.055054	1494.177002	MF	downsweep	0.378	360	760	400	643	604	701	2173	194	NA	0
dep7_12sept2013_Calf#1	MC	SMS00143	1501.937012	1503.110962	MF	downsweep	0.418	310	700	390	NA	NA	NA	NA	NA	NA	0
dep7_12sept2013_Calf#1	MC	SMS00143	1519.994019	1521.109985	MF	downsweep	0.265	260	720	460	NA	NA	NA	NA	NA	NA	0
dep7_12sept2013_Calf#1	MC	SMS00143	1524.864014	1525.884033	MF	downsweep	0.363	260	720	460	NA	NA	NA	NA	NA	NA	0
dep7_12sept2013_Calf#1	MC	SMS00143	1528.906006	1530.062012	MF	downsweep	0.339	370	710	340	NA	NA	NA	NA	NA	NA	0
dep7_12sept2013_Calf#1	MC	SMS00143	1975.280029	1976.046997	MF	downsweep	0.753	220	660	440	NA	NA	NA	NA	NA	NA	0
dep7_12sept2013_Calf#1	MC	SMS00143	1984.479004	1985.150024	MF	downsweep	0.192	300	860	560	NA	NA	NA	NA	NA	NA	0
dep8_15sept2013_Calf#2	MCE	SMS00150	605.472717	606.328674	MF	downsweep	0.782	190	700	510	NA	NA	NA	NA	NA	NA	0
dep8_15sept2013_Calf#2	MCE	SMS00150	610.638	611.76001	MF	downsweep	0.372	250	670	420	NA	NA	NA	NA	NA	NA	0
dep8_15sept2013_Calf#2	MCE	SMS00150	627.714478	629.253296	MF	downsweep	0.482	330	750	420	607	NA	NA	NA	NA	NA	0
dep8_15sept2013_Calf#2	MCE	SMS00150	640.775085	642.836975	MF	downsweep	0.258	320	710	390	NA	NA	NA	NA	NA	NA	0
dep8_15sept2013_Calf#2	MCE	SMS00150	644.731689	646.284424	MF	downsweep	0.472	330	710	380	12	NA	NA	NA	NA	NA	0
dep8_15sept2013_Calf#2	MCE	SMS00150	1047.96106	1051.017944	MF	downsweep	1.422	280	640	360	NA	NA	NA	NA	NA	NA	0
dep8_15sept2013_Calf#2	MCE	SMS00150	1053.034058	1056.974976	MF	downsweep	1.129	280	660	380	NA	NA	NA	NA	NA	NA	0
dep8_15sept2013_Calf#2	MCE	SMS00150	1057.665039	1060.593018	MF	downsweep	0.884	290	660	370	NA	NA	NA	NA	NA	NA	0
dep8_15sept2013_Calf#2	MCE	SMS00150	1067.657959	1069.074951	MF	downsweep	0.895	310	690	380	NA	NA	NA	NA	NA	NA	0
dep8_15sept2013_Calf#2	MCE	SMS00150	1072.680054	1074.323975	MF	downsweep	1.036	250	720	470	NA	NA	NA	NA	NA	NA	0
dep8_15sept2013_Calf#2	MCE	SMS00150	1077.154053	1079.185059	MF	downsweep	0.556	NA	NA	NA	NA	NA	NA	NA	NA	NA	0
dep8_15sept2013_Calf#2	MCE	SMS00150	1086.354004	1088.72998	MF	downsweep	0.563	NA	NA	NA	NA	NA	NA	NA	NA	NA	0
dep8_15sept2013_Calf#2	MCE	SMS00150	1091.46106	1093.79895	MF	downsweep	0.671	NA	NA	NA	NA	NA	NA	NA	NA	NA	0
dep8_15sept2013_Calf#2	MCE	SMS00150	1095.801025	1098.215942	MF	downsweep	0.649	NA	NA	NA	NA	NA	NA	NA	NA	NA	0
dep8_15sept2013_Calf#2	MCE	SMS00150	1103.948975	1106.019043	MF	downsweep	0.506	310	630	320	NA	NA	NA	NA	NA	NA	0
dep8_15sept2013_Calf#2	MCE	SMS00151	227.315994	232.146698	MF	downsweep	0.735	190	660	470	NA	NA	NA	NA	NA	NA	0
dep8_15sept2013_Calf#2	MCE	SMS00151	246.130493	250.763504	MF	downsweep	0.556	280	730	450	NA	NA	NA	NA	NA	NA	0
dep8_15sept2013_Calf#2	MCE	SMS00151	250.770096	252.655594	MF	downsweep	0.509	280	620	340	NA	NA	NA	NA	NA	NA	0
dep8_15sept2013_Calf#2	MCE	SMS00151	253.472305	254.972107	MF	downsweep	0.37	320	660	340	NA	NA	NA	NA	NA	NA	0
dep8_15sept2013_Calf#2	MCE	SMS00151	255.833603	256.920502	MF	downsweep	0.492	360	720	360	NA	NA	NA	NA	NA	NA	0
dep8_15sept2013_Calf#2	MCE	SMS00151	274.226501	275.478302	MF	downsweep	0.413	490	760	270	NA	NA	NA	NA	NA	NA	0
dep2_7août2013_Mother#2	MCE	SMS00054	1722.357056	1723.17395	MF	woohoo	0.676	140	380	240	363	333	370	1567	12	NA	0
dep2_7août2013_Mother#2	MCE	SMS00054	1768.253052	1769.189941	MF	woohoo	0.665	240	410	170	371	358	595	1883	344	393	0
dep5_5sept2013_Mother#4	MC	SMS00126	466.813385	470.313385	MF	woohoo	1.199	NA	NA	NA	NA	NA	NA	NA	NA	NA	0
dep5_5sept2013_Mother#4	MC	SMS00126	472.038391	474.563385	MF	woohoo	1.376	NA	NA	NA	NA	NA	NA	NA	NA	NA	0
dep5_5sept2013_Mother#4	MC	SMS00126	482.838409	486.138397	MF	woohoo	1.204	210	250	40	431	432	875	2126	15	NA	0
dep5_5sept2013_Mother#4	MC	SMS00126	487.713409	490.613403	MF	woohoo	1.197	250	310	60	NA	NA	NA	NA	NA	NA	0
dep5_5sept2013_Mother#4	MC	SMS00126	502.317688	505.437714	MF	woohoo	1.21	280	320	40	NA	NA	NA	NA	NA	NA	0
dep5_5sept2013_Mother#4	MC	SMS00126	513.432678	516.97522	MF	woohoo	1.314	370	440	70	NA	NA	NA	NA	NA	NA	0
dep5_5sept2013_Mother#4	MC	SMS00126	517.560181	522.240173	MF	woohoo	1.66	360	420	60	NA	NA	NA	NA	NA	NA	0
dep5_5sept2013_Mother#4	MC	SMS00126	529.585083	533.452576	MF	woohoo	1.344	370	420	50	NA	NA	NA	NA	NA	NA	0
dep5_5sept2013_Mother#4	MC	SMS00126	534.557678	538.13269	MF	woohoo	1.456	330	420	90	NA	NA	NA	NA	NA	NA	0
dep5_5sept2013_Mother#4	MC	SMS00126	545.672729	549.442688	MF	woohoo	1.415	260	310	50	NA	NA	NA	NA	NA	NA	0
dep5_5sept2013_Mother#4	MC	SMS00126	551.365601	554.19458	MF	woohoo	1.446	330	410	80	NA	NA	NA	NA	NA	NA	0
dep5_5sept2013_Mother#4	MC	SMS00126	1244.868042	1246.94397	MF	woohoo	0.781	350	410	60	NA	NA	NA	NA	NA	NA	0
dep5_5sept2013_Mother#4	MC	SMS00126	1249.577026	1252.025024	MF	woohoo	0.819	350	390	40	NA	NA	NA	NA	NA	NA	0
dep5_5sept2013_Mother#4	MC	SMS00126	1253.656006	1255.880981	MF	woohoo	0.728	350	410	60	NA	NA	NA	NA	NA	NA	0
dep5_5sept2013_Mother#4	MC	SMS00126	1263.483032	1265.671021	MF	woohoo	0.768	320	390	70	376	373	742	2097	4	209	0
dep5_5sept2013_Mother#4	MC	SMS00126	1268.526978	1270.973999	MF	woohoo	0.807	170	220	50	387	372	661	1779	8	201	0
dep5_5sept2013_Mother#4	MC	SMS00126	1273.829956	1275.646973	MF	woohoo	0.711	310	380	70	NA	NA	NA	NA	NA	NA	0
dep5_5sept2013_Mother#4	MC	SMS00126	1836.093994	1837.58606	MF	woohoo	0.627	310	390	80	NA	NA	NA	NA	NA	NA	0
dep7_12sept2013_Calf#1	MC	SMS00142	488.905701	493.108307	MF	woohoo	0.876	250	330	80	NA	NA	NA	NA	NA	NA	0
dep7_12sept2013_Calf#1	MC	SMS00142	499.281006	502.958313	MF	woohoo	0.812	240	320	80	NA	NA	NA	NA	NA	NA	0
dep7_12sept2013_Calf#1	MC	SMS00142	503.877686	507.423706	MF	woohoo	0.973	220	300	80	NA	NA	NA	NA	NA	NA	0
dep7_12sept2013_Calf#1	MC	SMS00142	512.151672	516.485718	MF	woohoo	1.085	230	330	100	NA	NA	NA	NA	NA	NA	0
dep7_12sept2013_Calf#1	MC	SMS00142	517.273682	520.81958	MF	woohoo	1.067	230	320	90	NA	NA	NA	NA	NA	NA	0
dep7_12sept2013_Calf#1	MC	SMS00142	526.861023	532.770996	MF	woohoo	1.136	230	330	100	NA	NA	NA	NA	NA	NA	0
dep7_12sept2013_Calf#1	MC	SMS00142	531.457581	536.710999	MF	woohoo	0.851	240	320	80	NA	NA	NA	NA	NA	NA	0
dep7_12sept2013_Calf#1	MC	SMS00142	541.570313	546.298279	MF	woohoo	0.964	220	310	90	NA	NA	NA	NA	NA	NA	0
dep7_12sept2013_Calf#1	MC	SMS00142	556.804993	559.95697	MF	woohoo	0.855	240	330	90	275	290	452	1893	9	NA	0
dep7_12sept2013_Calf#1	MC	SMS00142	560.482422	564.816284	MF	woohoo	0.652	240	320	80	NA	NA	NA	NA	NA	NA	0
dep7_12sept2013_Calf#1	MC	SMS00142	571.066711	572.893677	MF	woohoo	0.517	230	320	90	NA	NA	NA	NA	NA	NA	0
dep7_12sept2013_Calf#1	MC	SMS00142	575.707581	577.072693	MF	woohoo	0.44	240	350	110	NA	NA	NA	NA	NA	NA	0
dep7_12sept2013_Calf#1	MC	SMS00142	584.737671	586.102722	MF	woohoo	0.55	280	330	50	NA	NA	NA	NA	NA	NA	0
dep7_12sept2013_Calf#1	MC	SMS00142	589.000671	590.491577	MF	woohoo	0.481	240	320	80	NA	NA	NA	NA	NA	NA	0
dep7_12sept2013_Calf#1	MC	SMS00142	598.576599	599.647705	MF	woohoo	0.499	250	330	80	278	289	354	1729	35	NA	0
dep7_12sept2013_Calf#1	MC	SMS00142	602.73468	604.078674	MF	woohoo	0.431	240	330	90	308	304	413	1759	21	NA	0
dep7_12sept2013_Calf#1	MC	SMS00142	615.534119	617.120728	MF	woohoo	0.411	260	320	60	303	298	345	1883	22	NA	0
dep7_12sept2013_Calf#1	MC	SMS00142	620.226074	621.858093	MF	woohoo	0.294	210	260	50	NA	NA	NA	NA	NA	NA	0
dep7_12sept2013_Calf#1	MC	SMS00142	625.282898	626.044189	MF	woohoo	0.432	190	300	110	NA	NA	NA	NA	NA	NA	0
dep7_12sept2013_Calf#1	MC	SMS00142	628.294189	629.475403	MF	woohoo	0.415	190	250	60	NA	NA	NA	NA	NA	NA	0
dep7_12sept2013_Calf#1	MC	SMS00142	635.18573	635.974976	MF	woohoo	0.458	210	290	80	NA	NA	NA	NA	NA	NA	0
dep7_12sept2013_Calf#1	MC	SMS00142	640.06488	640.86438	MF	woohoo	0.41	210	280	70	NA	NA	NA	NA	NA	NA	0
dep7_12sept2013_Calf#1	MC	SMS00142	642.832397	643.795898	MF	woohoo	0.42	210	260	50	NA	NA	NA	NA	NA	NA	0
dep7_12sept2013_Calf#1	MC	SMS00142	644.472412	645.487183	MF	woohoo	0.502	210	290	80	NA	NA	NA	NA	NA	NA	0
dep7_12sept2013_Calf#1	MC	SMS00142	647.772888	649.013184	MF	woohoo	0.328	190	260	70	NA	NA	NA	NA	NA	NA	0
dep7_12sept2013_Calf#1	MC	SMS00142	654.237915	655.149902	MF	woohoo	0.516	210	290	80	NA	NA	NA	NA	NA	NA	0
dep7_12sept2013_Calf#1	MC	SMS00143	308.061493	311.491486	MF	woohoo	0.997	240	330	90	297	292	326	1948	3	NA	0
dep7_12sept2013_Calf#1	MC	SMS00143	317.779785	321.695709	MF	woohoo	2.177	250	360	110	310	299	319	1732	9	NA	0
dep7_12sept2013_Calf#1	MC	SMS00143	322.753296	325.983185	MF	woohoo	2.2	230	390	160	252	302	479	2325	7	NA	0
dep7_12sept2013_Calf#1	MC	SMS00143	332.728912	337.216492	MF	woohoo	2.231	180	410	230	NA	NA	NA	NA	NA	NA	0
dep7_12sept2013_Calf#1	MC	SMS00143	337.730988	341.646912	MF	woohoo	2.565	150	430	280	327	326	340	1739	7	NA	0
dep7_12sept2013_Calf#1	MC	SMS00143	489.065094	491.182587	MF	woohoo	1.083	180	230	50	209	218	1054	2856	3	NA	0
dep7_12sept2013_Calf#1	MC	SMS00143	507.638611	509.907288	MF	woohoo	0.902	170	230	60	214	215	835	2112	5	214	0
dep7_12sept2013_Calf#1	MC	SMS00143	514.689392	515.929688	MF	woohoo	0.382	210	290	80	NA	NA	NA	NA	NA	NA	0
dep7_12sept2013_Calf#1	MC	SMS00143	524.369385	525.155884	MF	woohoo	0.371	210	280	70	NA	NA	NA	NA	NA	NA	0
dep7_12sept2013_Calf#1	MC	SMS00143	534.230896	535.077881	MF	woohoo	0.444	210	290	80	NA	NA	NA	NA	NA	NA	0
dep7_12sept2013_Calf#1	MC	SMS00143	548.266907	548.99292	MF	woohoo	0.333	90	160	70	NA	NA	NA	NA	NA	NA	0
dep7_12sept2013_Calf#1	MC	SMS00143	553.197571	553.953979	MF	woohoo	0.37	210	300	90	NA	NA	NA	NA	NA	NA	0
dep7_12sept2013_Calf#1	MC	SMS00143	571.941895	572.956421	MF	woohoo	0.44	210	310	100	NA	NA	NA	NA	NA	NA	0
dep7_12sept2013_Calf#1	MC	SMS00143	576.849487	578.41217	MF	woohoo	0.837	180	250	70	NA	NA	NA	NA	NA	NA	0
dep7_12sept2013_Calf#1	MC	SMS00143	630.416016	631.843811	MF	woohoo	0.906	190	240	50	NA	NA	NA	NA	NA	NA	0
dep7_12sept2013_Calf#1	MC	SMS00143	635.036316	635.869324	MF	woohoo	0.591	220	280	60	NA	NA	NA	NA	NA	NA	0
dep7_12sept2013_Calf#1	MC	SMS00143	649.35	650.286	MF	woohoo	0.936	190	250	60	NA	NA	NA	NA	NA	NA	0
dep7_12sept2013_Calf#1	MC	SMS00143	850.872986	853.881226	MF	woohoo	2.506	220	320	100	NA	NA	NA	NA	NA	NA	0
dep7_12sept2013_Calf#1	MC	SMS00143	855.4729	857.844482	MF	woohoo	1.708	240	320	80	NA	NA	NA	NA	NA	NA	0
dep7_12sept2013_Calf#1	MC	SMS00143	865.749512	868.162476	MF	woohoo	1.741	250	350	100	NA	NA	NA	NA	NA	NA	0
dep7_12sept2013_Calf#1	MC	SMS00143	870.702515	873.147278	MF	woohoo	1.715	240	350	110	NA	NA	NA	NA	NA	NA	0
dep7_12sept2013_Calf#1	MC	SMS00143	879.887512	883.147278	MF	woohoo	1.924	240	390	150	NA	NA	NA	NA	NA	NA	0
dep7_12sept2013_Calf#1	MC	SMS00143	884.460022	887.15918	MF	woohoo	2.387	290	390	100	NA	NA	NA	NA	NA	NA	0
dep7_12sept2013_Calf#1	MC	SMS00143	894.357178	897.14502	MF	woohoo	1.946	180	340	160	NA	NA	NA	NA	NA	NA	0
dep7_12sept2013_Calf#1	MC	SMS00143	899.184326	901.407227	MF	woohoo	1.833	260	390	130	NA	NA	NA	NA	NA	NA	0
dep7_12sept2013_Calf#1	MC	SMS00143	908.21228	910.279419	MF	woohoo	1.137	260	380	120	NA	NA	NA	NA	NA	NA	0
dep7_12sept2013_Calf#1	MC	SMS00143	913.009827	914.647827	MF	woohoo	0.703	290	390	100	NA	NA	NA	NA	NA	NA	0
dep7_12sept2013_Calf#1	MC	SMS00143	922.636414	923.812683	MF	woohoo	0.798	250	370	120	NA	NA	NA	NA	NA	NA	0
dep7_12sept2013_Calf#1	MC	SMS00143	927.069275	928.200317	MF	woohoo	0.58	260	350	90	NA	NA	NA	NA	NA	NA	0
dep7_12sept2013_Calf#1	MC	SMS00143	936.155396	936.995605	MF	woohoo	0.439	290	380	90	331	316	348	1037	29	NA	0
dep7_12sept2013_Calf#1	MC	SMS00143	940.746826	941.480408	MF	woohoo	0.453	260	380	120	NA	NA	NA	NA	NA	NA	0
dep7_12sept2013_Calf#1	MC	SMS00143	1161.452026	1166.003052	MF	woohoo	1.53	170	230	60	204	390	1064	2677	3	NA	0
dep7_12sept2013_Calf#1	MC	SMS00143	1177.175049	1181.063965	MF	woohoo	1.43	180	250	70	211	424	1380	2797	5	NA	0
dep7_12sept2013_Calf#1	MC	SMS00143	1192.97998	1196.952026	MF	woohoo	1.32	170	230	60	216	424	1484	2776	8	NA	0
dep7_12sept2013_Calf#1	MC	SMS00143	1207.312012	1210.314941	MF	woohoo	1.295	180	230	50	212	435	1496	2921	4	NA	0
dep7_12sept2013_Calf#1	MC	SMS00143	1216.22998	1219.233032	MF	woohoo	1.104	170	250	80	219	412	1238	2526	7	NA	0
dep7_12sept2013_Calf#1	MC	SMS00143	1222.735962	1225.69397	MF	woohoo	1.114	NA	NA	NA	206	414	1028	2543	14	213	0
dep7_12sept2013_Calf#1	MC	SMS00143	1227.47998	1229.498047	MF	woohoo	0.866	170	260	90	222	243	1046	2665	8	NA	0
dep7_12sept2013_Calf#1	MC	SMS00143	1232.774048	1234.526978	MF	woohoo	0.68	170	280	110	NA	NA	NA	NA	NA	NA	0
dep7_12sept2013_Calf#1	MC	SMS00143	1236.843018	1238.993042	MF	woohoo	0.523	170	240	70	NA	NA	NA	NA	NA	NA	0
dep7_12sept2013_Calf#1	MC	SMS00143	1243.145996	1245.008057	MF	woohoo	1.225	170	230	60	NA	NA	NA	NA	NA	NA	0
dep7_12sept2013_Calf#1	MC	SMS00143	1247.965942	1249.240967	MF	woohoo	0.648	180	240	60	NA	NA	NA	NA	NA	NA	0
dep7_12sept2013_Calf#1	MC	SMS00143	1252.785034	1253.665039	MF	woohoo	0.552	180	250	70	NA	NA	NA	NA	NA	NA	0
dep7_12sept2013_Calf#1	MC	SMS00143	1257.18396	1257.973999	MF	woohoo	0.327	180	230	50	NA	NA	NA	NA	NA	NA	0
dep7_12sept2013_Calf#1	MC	SMS00143	1261.906006	1264.015015	MF	woohoo	1.261	180	230	50	NA	NA	NA	NA	NA	NA	0
dep7_12sept2013_Calf#1	MC	SMS00143	1266.505981	1267.853027	MF	woohoo	0.632	180	230	50	NA	NA	NA	NA	NA	NA	0
dep7_12sept2013_Calf#1	MC	SMS00143	1293.512939	1294.410034	MF	woohoo	0.591	170	230	60	NA	NA	NA	NA	NA	NA	0
dep7_12sept2013_Calf#1	MC	SMS00144	1134.167969	1137.255981	MF	woohoo	1.44	NA	NA	NA	NA	NA	NA	NA	NA	NA	0
dep7_12sept2013_Calf#1	MC	SMS00144	1139.390991	1142.661011	MF	woohoo	1.48	NA	NA	NA	NA	NA	NA	NA	NA	NA	0
dep7_12sept2013_Calf#1	MC	SMS00144	1149.563965	1152.833984	MF	woohoo	1.84	NA	NA	NA	NA	NA	NA	NA	NA	NA	0
dep7_12sept2013_Calf#1	MC	SMS00144	1154.286987	1158.510986	MF	woohoo	1.09	NA	NA	NA	NA	NA	NA	NA	NA	NA	0
dep7_12sept2013_Calf#1	MC	SMS00144	1166.322998	1168.593018	MF	woohoo	1.11	NA	NA	NA	NA	NA	NA	NA	NA	NA	0
dep7_12sept2013_Calf#1	MC	SMS00144	1178.332031	1180.766968	MF	woohoo	1.04	NA	NA	NA	NA	NA	NA	NA	NA	NA	0
dep7_12sept2013_Calf#1	MC	SMS00144	1183.422974	1185.207031	MF	woohoo	0.7	NA	NA	NA	NA	NA	NA	NA	NA	NA	0
dep7_12sept2013_Calf#1	MC	SMS00144	1185.995972	1187.531006	MF	woohoo	1.16	NA	NA	NA	NA	NA	NA	NA	NA	NA	0
dep7_12sept2013_Calf#1	MC	SMS00144	1192.344971	1195.389038	MF	woohoo	0.91	NA	NA	NA	NA	NA	NA	NA	NA	NA	0
dep7_12sept2013_Calf#1	MC	SMS00144	1197.920044	1199.857056	MF	woohoo	1.247	NA	NA	NA	NA	NA	NA	NA	NA	NA	0
dep7_12sept2013_Calf#1	MC	SMS00144	1207.23999	1211.094971	MF	woohoo	1.051	NA	NA	NA	NA	NA	NA	NA	NA	NA	0
dep7_12sept2013_Calf#1	MC	SMS00145	954.804993	956.826172	MF	woohoo	0.58	230	310	80	281	287	812.2	2501	8	NA	0
dep7_12sept2013_Calf#1	MC	SMS00145	959.722229	961.170227	MF	woohoo	0.31	240	300	60	NA	NA	NA	NA	NA	NA	0
dep7_12sept2013_Calf#1	MC	SMS00145	969.737488	971.14032	MF	woohoo	0.37	230	310	80	NA	NA	NA	NA	NA	NA	0
dep7_12sept2013_Calf#1	MC	SMS00145	974.523315	975.643494	MF	woohoo	0.671	230	320	90	NA	NA	NA	NA	NA	NA	0
dep7_12sept2013_Calf#1	MC	SMS00145	984.128174	985.355591	MF	woohoo	0.35	230	310	80	NA	NA	NA	NA	NA	NA	0
dep7_12sept2013_Calf#1	MC	SMS00145	988.692322	990.074585	MF	woohoo	0.552	230	310	80	NA	NA	NA	NA	NA	NA	0
dep7_12sept2013_Calf#1	MC	SMS00145	1002.854004	1004.682983	MF	woohoo	0.331	340	350	10	NA	NA	NA	NA	NA	NA	0
dep7_12sept2013_Calf#1	MC	SMS00145	1012.729004	1014.13501	MF	woohoo	0.442	250	300	50	NA	NA	NA	NA	NA	NA	0
dep7_12sept2013_Calf#1	MC	SMS00145	1017.117981	1018.986023	MF	woohoo	0.333	250	310	60	NA	NA	NA	NA	NA	NA	0
dep7_12sept2013_Calf#1	MC	SMS00145	1021.869995	1024.696045	MF	woohoo	0.304	NA	NA	NA	NA	NA	NA	NA	NA	NA	0
dep7_12sept2013_Calf#1	MC	SMS00145	1026.686035	1027.859985	MF	woohoo	0.324	NA	NA	NA	NA	NA	NA	NA	NA	NA	0
dep7_12sept2013_Calf#1	MC	SMS00145	1031.343994	1032.517944	MF	woohoo	0.285	NA	NA	NA	NA	NA	NA	NA	NA	NA	0
dep7_12sept2013_Calf#1	MC	SMS00145	1034.886963	1038.807007	MF	woohoo	0.321	NA	NA	NA	NA	NA	NA	NA	NA	NA	0
dep7_12sept2013_Calf#1	MC	SMS00145	1044.718018	1047.098999	MF	woohoo	0.38	NA	NA	NA	NA	NA	NA	NA	NA	NA	0
dep7_12sept2013_Calf#1	MC	SMS00145	1175.737061	1176.813965	MF	woohoo	0.73	NA	NA	NA	NA	NA	NA	NA	NA	NA	0
dep7_12sept2013_Calf#1	MC	SMS00145	1185.166992	1186.708984	MF	woohoo	0.64	NA	NA	NA	NA	NA	NA	NA	NA	NA	0
dep7_12sept2013_Calf#1	MC	SMS00145	1199.161011	1200.082031	MF	woohoo	0.46	NA	NA	NA	NA	NA	NA	NA	NA	NA	0
dep8_15sept2013_Calf#2	MCE	SMS00151	32.4585	35.433498	MF	woohoo	0.968	230	320	90	NA	NA	NA	NA	NA	NA	0
dep8_15sept2013_Calf#2	MCE	SMS00151	42.276001	46.313499	MF	woohoo	1.05	220	320	100	NA	NA	NA	NA	NA	NA	0
dep8_15sept2013_Calf#2	MCE	SMS00151	47.120998	50.9035	MF	woohoo	1.02	240	330	90	NA	NA	NA	NA	NA	NA	0
dep8_15sept2013_Calf#2	MCE	SMS00151	51.710999	56.131001	MF	woohoo	1.003	210	290	80	NA	NA	NA	NA	NA	NA	0
dep8_15sept2013_Calf#2	MCE	SMS00151	57.745998	60.678501	MF	woohoo	0.895	220	320	100	NA	NA	NA	NA	NA	NA	0
dep8_15sept2013_Calf#2	MCE	SMS00151	62.421001	64.375999	MF	woohoo	0.66	210	260	50	NA	NA	NA	NA	NA	NA	0
dep8_15sept2013_Calf#2	MCE	SMS00151	67.011002	70.198502	MF	woohoo	1.183	210	260	50	NA	NA	NA	NA	NA	NA	0
dep8_15sept2013_Calf#2	MCE	SMS00151	225.451508	227.909302	MF	woohoo	1.038	180	220	40	NA	NA	NA	NA	NA	NA	0
dep8_15sept2013_Calf#2	MCE	SMS00151	244.859299	247.260498	MF	woohoo	0.674	190	220	30	NA	NA	NA	NA	NA	NA	0
dep4_26aout2014_Mother#7	MCE	SMS00073	135.103195	136.593597	MF	woohoo	1.327	NA	NA	NA	311	303	617	2386	11	NA	0
dep4_26aout2014_Mother#7	MCE	SMS00073	136.471893	137.7798	MF	woohoo	1.012	NA	NA	NA	311	311	489	2174	22	NA	0
dep4_26aout2014_Mother#7	MCE	SMS00073	140.821503	142.007797	MF	woohoo	1.08	NA	NA	NA	313	305	583	1965	15	NA	0
dep4_26aout2014_Mother#7	MCE	SMS00073	145.110199	146.3573	MF	woohoo	1.195	NA	NA	NA	NA	NA	NA	NA	NA	NA	0
dep4_26aout2014_Mother#7	MCE	SMS00073	149.003601	150.159393	MF	woohoo	0.995	NA	NA	NA	NA	NA	NA	NA	NA	NA	0
dep4_26aout2014_Mother#7	MCE	SMS00073	151.376099	152.379807	MF	woohoo	1.127	NA	NA	NA	NA	NA	NA	NA	NA	NA	0
dep4_26aout2014_Mother#7	MCE	SMS00073	157.155197	158.219803	MF	woohoo	1.17	NA	NA	NA	NA	NA	NA	NA	NA	NA	0
dep4_26aout2014_Mother#7	MCE	SMS00073	158.645706	159.801498	MF	woohoo	1.05	NA	NA	NA	NA	NA	NA	NA	NA	NA	0
dep4_26aout2014_Mother#7	MCE	SMS00073	162.843201	163.968597	MF	woohoo	0.935	NA	NA	NA	NA	NA	NA	NA	NA	NA	0
dep4_26aout2014_Mother#7	MCE	SMS00073	170.751495	172.1203	MF	woohoo	0.949	NA	NA	NA	NA	NA	NA	NA	NA	NA	0
dep4_26aout2014_Mother#7	MCE	SMS00073	179.268204	180.211105	MF	woohoo	1.269	NA	NA	NA	316	298	650	2018	7	NA	0
dep2_7août2013_Mother#2	MCE	SMS00054	953.547729	956.498413	MF	trumpet call	1.61	NA	NA	NA	NA	NA	NA	NA	NA	NA	0
dep2_7août2013_Mother#2	MCE	SMS00054	968.739075	971.653015	MF	trumpet call	1.39	NA	NA	NA	NA	NA	NA	NA	NA	NA	0
dep2_7août2013_Mother#2	MCE	SMS00054	983.388489	986.02301	MF	trumpet call	1.576	180	220	40	NA	422	1472	2320	NA	NA	0
dep2_7août2013_Mother#2	MCE	SMS00054	998.716492	1000.992004	MF	trumpet call	1.602	NA	NA	NA	212	760	1697	2747	NA	NA	0
dep2_7août2013_Mother#2	MCE	SMS00054	1012.721985	1015.911987	MF	trumpet call	2.011	NA	NA	NA	NA	NA	NA	NA	NA	NA	0
dep2_7août2013_Mother#2	MCE	SMS00054	1028.034058	1031.542969	MF	trumpet call	1.386	180	240	60	NA	219	1121	2401	NA	NA	0
dep2_7août2013_Mother#2	MCE	SMS00054	1042.947021	1045.817993	MF	trumpet call	1.316	180	220	40	NA	NA	NA	NA	NA	NA	0
dep2_7août2013_Mother#2	MCE	SMS00054	1056.54895	1058.373047	MF	trumpet call	1.209	190	230	40	NA	730	1598	2499	NA	NA	0
dep2_7août2013_Mother#2	MCE	SMS00054	1072.72	1074.57	MF	trumpet call	1.191	190	240	50	214	925	1801	2745	11	NA	0
dep2_7août2013_Mother#2	MCE	SMS00054	116.81	1109.3	MF	trumpet call	1.046	180	230	50	219	635	1518	2791	15	NA	0
dep2_7août2013_Mother#2	MCE	SMS00054	1124.543	1126.324	MF	trumpet call	1.25	180	260	80	437	456	1376	2402	6	NA	0
dep2_7août2013_Mother#2	MCE	SMS00054	1713.807983	1717.296997	MF	trumpet call	1.515	160	240	80	NA	NA	NA	NA	NA	NA	0
dep2_7août2013_Mother#2	MCE	SMS00054	1760.390015	1762.890015	MF	trumpet call	1.376	360	490	130	456	456	954	2155	NA	462	0
dep3_16août2013_Mother#3	MCE	SMS00075	1957.588989	1958.687988	MF	trumpet call	0.709	380	460	80	NA	NA	NA	NA	NA	NA	0
dep7_12sept2013_Calf#1	MC	SMS00143	312.900513	317.467194	MF	trumpet call	2.226	170	290	120	500	463	593	2206	6	NA	0
dep7_12sept2013_Calf#1	MC	SMS00143	328.370087	331.90921	MF	trumpet call	2.023	210	280	70	451	456	487	947	30	NA	0
dep7_12sept2013_Calf#1	MC	SMS00143	342.355499	347.150513	MF	trumpet call	1.912	180	280	100	501	453	498	1244	NA	NA	0
dep7_12sept2013_Calf#1	MC	SMS00143	845.640686	848.688721	MF	trumpet call	2.005	430	580	150	NA	NA	NA	NA	NA	NA	0
dep7_12sept2013_Calf#1	MC	SMS00143	860.244812	862.824829	MF	trumpet call	1.86	220	300	80	NA	NA	NA	NA	NA	NA	0
dep7_12sept2013_Calf#1	MC	SMS00143	874.754578	878.683777	MF	trumpet call	1.695	430	560	130	NA	NA	NA	NA	NA	NA	0
dep7_12sept2013_Calf#1	MC	SMS00143	889.321228	892.627502	MF	trumpet call	2.257	180	250	70	458	427	491	890	27	NA	0
dep7_12sept2013_Calf#1	MC	SMS00143	903.591309	906.973816	MF	trumpet call	2.021	100	250	150	228	372	485	1315	7	NA	0
dep7_12sept2013_Calf#1	MC	SMS00143	917.879822	920.954773	MF	trumpet call	2.147	180	250	70	505	404	500	1146	32	NA	0
dep7_12sept2013_Calf#1	MC	SMS00143	930.769592	934.216675	MF	trumpet call	1.511	170	260	90	NA	NA	NA	NA	NA	NA	0
dep7_12sept2013_Calf#1	MC	SMS00143	944.854919	947.706726	MF	trumpet call	1.72	160	210	50	449	437	507	1551	15	NA	0
dep7_12sept2013_Calf#1	MC	SMS00143	974.85083	978.185181	MF	trumpet call	2.052	180	250	70	NA	NA	NA	NA	NA	NA	0
dep7_12sept2013_Calf#1	MC	SMS00143	990.296814	993.752686	MF	trumpet call	1.38	180	230	50	NA	NA	NA	NA	NA	NA	0
dep7_12sept2013_Calf#1	MC	SMS00143	1006.085999	1009.125	MF	trumpet call	1.64	170	230	60	204	535	1292	2828	NA	NA	0
dep7_09sept2014_Calf#6	MC	SMS00167	1868.492	1868.981	MF	heek	0.293	NA	NA	NA	NA	NA	NA	NA	NA	NA	0
dep8_10sept2014_Calf#7	MC	SMS00194	398.111786	398.690308	MF	heek	0.423	70	160	90	133	619	2241	3451	38	NA	0
dep8_10sept2014_Calf#7	MC	SMS00194	405.748993	406.528015	MF	heek	0.274	NA	NA	NA	244	306	1866	3171	71	NA	0
dep8_10sept2014_Calf#7	MC	SMS00194	419.385712	420.301392	MF	heek	0.759	110	180	70	131	1315	2622	3505	37	NA	0
dep8_10sept2014_Calf#7	MC	SMS00194	452.170197	452.518188	MF	heek	0.253	NA	NA	NA	1839	1681	2229	2967	36	NA	0
dep8_10sept2014_Calf#7	MC	SMS00194	461.649811	462.181305	MF	heek	0.434	NA	NA	NA	NA	NA	NA	NA	NA	NA	0
dep8_10sept2014_Calf#7	MC	SMS00194	474.781403	475.095306	MF	heek	0.199	NA	NA	NA	NA	NA	NA	NA	NA	NA	0
dep8_10sept2014_Calf#7	MC	SMS00194	483.485199	484.121796	MF	heek	0.55	NA	NA	NA	60	2588	3232	3928	16	NA	0
dep8_10sept2014_Calf#7	MC	SMS00194	918.711914	920.068176	MF	heek	0.945	NA	NA	NA	NA	NA	NA	NA	NA	NA	0
dep8_10sept2014_Calf#7	MC	SMS00194	1663.432983	1663.874023	MF	heek	0.454	50	140	90	118	184	1697	3249	23	NA	0
dep8_10sept2014_Calf#7	MC	SMS00195	118.209198	119.060204	MF	heek	0.231	NA	NA	NA	NA	NA	NA	NA	NA	NA	0
dep8_10sept2014_Calf#7	MC	SMS00195	126.771599	127.064003	MF	heek	0.226	NA	NA	NA	NA	NA	NA	NA	NA	NA	0
dep8_10sept2014_Calf#7	MC	SMS00195	755.032715	755.44342	MF	heek	0.273	NA	NA	NA	NA	NA	NA	NA	NA	NA	0
dep8_10sept2014_Calf#7	MC	SMS00195	899.150879	899.641785	MF	heek	0.488	NA	NA	NA	120	209	811	2646	41	NA	0
dep8_10sept2014_Calf#7	MC	SMS00195	943.609924	944.297424	MF	heek	0.518	NA	NA	NA	152	180	348	2786	14	NA	0
dep8_10sept2014_Calf#7	MC	SMS00195	958.526672	959.127319	MF	heek	0.231	NA	NA	NA	NA	NA	NA	NA	NA	NA	0
dep8_10sept2014_Calf#7	MC	SMS00195	981.378418	982.005676	MF	heek	0.464	70	170	100	155	304	1842	3335	10	155	0
dep8_10sept2014_Calf#7	MC	SMS00195	985.463928	985.760925	MF	heek	0.232	NA	NA	NA	2797	1608	2636	3038	41	NA	0
dep8_10sept2014_Calf#7	MC	SMS00195	1007.138977	1007.552979	MF	heek	0.35	120	210	90	NA	NA	NA	NA	NA	NA	0
dep8_10sept2014_Calf#7	MC	SMS00195	1033.667969	1034.61499	MF	heek	0.83	NA	NA	NA	NA	NA	NA	NA	NA	NA	0
dep8_10sept2014_Calf#7	MC	SMS00195	1050.911	1051.386	MF	heek	0.376	150	220	70	171	333	1333	2458	13	166	0
dep8_10sept2014_Calf#7	MC	SMS00195	1081.975952	1082.46106	MF	heek	0.352	120	210	90	177	177	276	348	17	NA	0
dep8_10sept2014_Calf#7	MC	SMS00195	1090.69104	1091.213013	MF	heek	0.357	100	170	70	152	153	300	1378	10	NA	0
dep8_10sept2014_Calf#7	MC	SMS00195	1102.185059	1102.583984	MF	heek	0.248	110	190	80	171	213	1526	2617	17	NA	0
dep8_10sept2014_Calf#7	MC	SMS00195	1194.347046	1195.123047	MF	heek	0.291	90	120	30	114	228	1359	2441	7	NA	0
dep8_10sept2014_Calf#7	MC	SMS00196	1025.494995	1026.234009	MF	heek	0.7	NA	NA	NA	NA	NA	NA	NA	NA	NA	0
dep8_10sept2014_Calf#7	MC	SMS00196	1562.894043	1563.428955	MF	heek	0.404	NA	NA	NA	NA	NA	NA	NA	NA	NA	0
dep11_17sept2014_Calf#9	MC	SMS00220	131.336807	132.276093	MF	heek	0.93	NA	NA	NA	1145	1164	1693	2612	6	NA	0
dep7_12sept2013_Calf#1	MC	SMS00142	1135.524048	1146.365967	MF	groan	6.46	120	410	290	NA	NA	NA	NA	NA	NA	0
dep7_12sept2013_Calf#1	MC	SMS00142	1149.13501	1154.906982	MF	groan	3.556	150	510	360	NA	NA	NA	NA	NA	NA	0
dep2_7août2013_Mother#2	MCE	SMS00054	1881.274048	1882.078979	MF	whoop	0.457	240	440	200	272	281	432	1725	265	283	0
dep2_7août2013_Mother#2	MCE	SMS00054	1885.369019	1886.11499	MF	whoop	0.493	160	450	290	298	298	648	1822	292	303	0
dep2_7août2013_Mother#2	MCE	SMS00054	1888.30896	1889.067017	MF	whoop	0.56	120	440	320	NA	NA	NA	NA	NA	NA	0
dep2_7août2013_Mother#2	MCE	SMS00054	1896.639038	1898.219971	MF	whoop	0.515	140	430	290	295	287	396	1326	282	306	0
dep2_7août2013_Mother#2	MCE	SMS00054	1900.963013	1901.916992	MF	whoop	0.597	120	440	320	152	193	409	1148	147	190	0
dep2_7août2013_Mother#2	MCE	SMS00054	1904.543945	1905.567017	MF	whoop	0.479	120	460	340	292	257	420	940	286	299	0
dep2_7août2013_Mother#2	MCE	SMS00054	1913.564941	1914.69104	MF	whoop	0.595	120	460	340	146	178	384	936	136	156	0
dep2_7août2013_Mother#2	MCE	SMS00054	1930.262939	1931.732056	MF	whoop	0.467	110	380	270	141	151	313	1332	135	145	0
dep2_7août2013_Mother#2	MCE	SMS00055	0.1525	1.2505	MF	whoop	0.221	290	420	130	NA	NA	NA	NA	NA	NA	0
dep2_7août2013_Mother#2	MCE	SMS00055	12.749	13.847	MF	whoop	0.246	290	350	60	NA	NA	NA	NA	NA	NA	0
dep2_7août2013_Mother#2	MCE	SMS00055	25.132	26.0165	MF	whoop	0.234	260	370	110	301	306	559	1746	29	NA	0
dep2_7août2013_Mother#2	MCE	SMS00055	29.341	30.3475	MF	whoop	0.198	260	350	90	300	312	514	1721	41	NA	0
dep2_7août2013_Mother#2	MCE	SMS00055	41.785	43.401501	MF	whoop	0.265	280	380	100	325	317	451	1410	16	325	0
dep2_7août2013_Mother#2	MCE	SMS00055	46.268501	47.732498	MF	whoop	0.192	280	380	100	300	314	574	1987	43	NA	0
dep2_7août2013_Mother#2	MCE	SMS00055	1883.447021	1887.860962	MF	whoop	1.302	370	460	90	454	422	501	1587	8	NA	0
dep2_7août2013_Mother#2	MCE	SMS00057	177.411499	178.974701	MF	whoop	0.352	280	430	150	294	332	883	2258	14	NA	0
dep2_7août2013_Mother#2	MCE	SMS00057	181.763199	183.242004	MF	whoop	0.383	280	450	170	328	364	968	2285	20	NA	0
dep2_7août2013_Mother#2	MCE	SMS00057	499.504791	500.392792	MF	whoop	0.575	240	710	470	268	338	520	1663	11	135	0
dep3_16août2013_Mother#3	MCE	SMS00075	1948.243042	1948.633057	MF	whoop	0.309	330	490	160	NA	NA	NA	NA	NA	NA	0
dep3_16août2013_Mother#3	MCE	SMS00075	1949.703979	1950.400024	MF	whoop	0.35	290	420	130	NA	NA	NA	NA	NA	NA	0
dep3_16août2013_Mother#3	MCE	SMS00075	1951.629028	1951.900024	MF	whoop	0.263	330	460	130	NA	NA	NA	NA	NA	NA	0
dep3_16août2013_Mother#3	MCE	SMS00075	1953.224976	1953.491943	MF	whoop	0.276	300	420	120	NA	NA	NA	NA	NA	NA	0
dep3_16août2013_Mother#3	MCE	SMS00075	1964.177002	1964.619019	MF	whoop	0.285	310	440	130	NA	NA	NA	NA	NA	NA	0
dep3_16août2013_Mother#3	MCE	SMS00075	2017.605957	2018.131958	MF	whoop	0.286	320	420	100	NA	NA	NA	NA	NA	NA	0
dep8_15sept2013_Calf#2	MCE	SMS00151	927.355896	928.127502	MF	whoop	0.348	300	430	130	345	344	1028	2455	8	NA	0
dep8_15sept2013_Calf#2	MCE	SMS00151	937.179077	937.830078	MF	whoop	0.304	310	440	130	333	335	394	1316	17	NA	0
dep8_15sept2013_Calf#2	MCE	SMS00151	941.219482	941.942017	MF	whoop	0.366	300	440	140	332	328	413	1652	20	332	0
dep8_15sept2013_Calf#2	MCE	SMS00151	951.541626	952.177673	MF	whoop	0.308	300	420	120	326	335	413	1765	24	NA	0
dep8_15sept2013_Calf#2	MCE	SMS00151	955.743286	956.62561	MF	whoop	0.295	310	440	130	336	347	458	1681	14	336	0
dep8_15sept2013_Calf#2	MCE	SMS00151	964.614014	965.661682	MF	whoop	0.369	320	460	140	357	316	382	1439	8	NA	0
dep8_15sept2013_Calf#2	MCE	SMS00151	969.33728	970.434814	MF	whoop	0.334	310	490	180	NA	NA	NA	NA	NA	NA	0
dep4_26aout2014_Mother#7	MCE	SMS00067	825.814087	826.883484	MF	whoop	0.86	NA	NA	NA	NA	NA	NA	NA	NA	NA	0
dep4_26aout2014_Mother#7	MCE	SMS00067	992.01001	992.496826	MF	whoop	0.4	550	790	NA	622	606	638	1284	14	NA	0
dep4_26aout2014_Mother#7	MCE	SMS00067	1012.005981	1012.507996	MF	whoop	0.489	590	780	NA	684	682	695	1001	8	684	0
dep4_26aout2014_Mother#7	MCE	SMS00067	2077.366943	2078.405029	MF	whoop	1.03	500	820	NA	570	574	688	1129	52	NA	0
dep4_26aout2014_Mother#7	MCE	SMS00067	2084.024902	2085.199951	MF	whoop	1.111	490	850	NA	552	580	721	1347	13	NA	0
dep4_26aout2014_Mother#7	MCE	SMS00068	546.357788	547.553894	MF	whoop	0.853	510	860	NA	636	584	635	875	97	NA	0
dep4_26aout2014_Mother#7	MCE	SMS00068	594.741272	595.783081	MF	whoop	0.854	580	820	NA	650	641	715	1178	21	NA	0
dep4_26aout2014_Mother#7	MCE	SMS00068	1028.781006	1030.118042	MF	whoop	1.269	500	840	NA	609	589	636	1352	43	NA	0
dep4_26aout2014_Mother#7	MCE	SMS00068	1048.730957	1049.708008	MF	whoop	1.224	NA	NA	NA	628	595	754	1792	7	126	0
dep4_26aout2014_Mother#7	MCE	SMS00069	251.3582	252.6633	MF	whoop	0.815	520	830	NA	591	594	894	2119	17	NA	0
dep4_26aout2014_Mother#7	MCE	SMS00069	259.623291	260.493286	MF	whoop	0.661	580	830	NA	NA	NA	NA	NA	NA	NA	0
dep4_26aout2014_Mother#7	MCE	SMS00069	267.235687	267.975311	MF	whoop	0.659	560	840	NA	660	647	749	1680	11	NA	0
dep4_26aout2014_Mother#7	MCE	SMS00069	352.624695	353.384186	MF	whoop	1.111	460	650	NA	638	541	676	1844	24	NA	0
dep4_26aout2014_Mother#7	MCE	SMS00069	360.509003	361.413208	MF	whoop	0.787	470	710	NA	553	526	602	2063	21	NA	0
dep4_26aout2014_Mother#7	MCE	SMS00069	388.936005	389.803986	MF	whoop	0.934	450	760	NA	603	579	633	1710	40	NA	0
dep4_26aout2014_Mother#7	MCE	SMS00070	270.462006	271.161713	MF	whoop	0.935	510	620	NA	571	541	705	2289	12	NA	0
dep4_26aout2014_Mother#7	MCE	SMS00070	285.104889	285.700989	MF	whoop	0.795	530	660	NA	549	539	856	2712	37	NA	0
dep4_26aout2014_Mother#7	MCE	SMS00070	293.450104	294.201691	MF	whoop	0.795	490	590	NA	566	546	616	2122	33	NA	0
dep4_26aout2014_Mother#7	MCE	SMS00071	5.688667	6.430666	MF	whoop	0.858	490	660	NA	542	537	590	1899	6	538	0
dep4_26aout2014_Mother#7	MCE	SMS00071	13.462	14.45133	MF	whoop	1.048	510	710	NA	538	535	678	2385	6	NA	0
dep4_26aout2014_Mother#7	MCE	SMS00071	21.023331	21.87133	MF	whoop	0.977	410	660	NA	516	517	639	2154	21	NA	0
dep4_26aout2014_Mother#7	MCE	SMS00071	42.293999	42.965328	MF	whoop	0.788	490	640	NA	531	524	734	2172	27	NA	0
dep4_26aout2014_Mother#7	MCE	SMS00071	49.64333	50.597328	MF	whoop	1.058	490	630	NA	540	531	1016	2667	12	NA	0
dep4_26aout2014_Mother#7	MCE	SMS00071	1648.843994	1649.68396	MF	whoop	0.875	500	800	NA	539	574	1039	2309	18	NA	0
dep4_26aout2014_Mother#7	MCE	SMS00071	1656.21106	1656.946045	MF	whoop	0.65	500	810	NA	564	576	788	2172	74	NA	0
dep4_26aout2014_Mother#7	MCE	SMS00071	1725.651001	1726.437988	MF	whoop	0.84	520	850	NA	559	572	1261	3382	10	NA	0
dep4_26aout2014_Mother#7	MCE	SMS00072	735.480774	736.29657	MF	whoop	0.92	500	630	NA	549	538	828	2954	48	NA	0
dep4_26aout2014_Mother#7	MCE	SMS00077	187.512802	188.162003	MF	whoop	0.73	NA	NA	NA	NA	NA	NA	NA	NA	NA	0
dep4_26aout2014_Mother#7	MCE	SMS00077	195.587799	196.458694	MF	whoop	0.83	NA	NA	NA	527	526	567	1137	32	NA	0
dep4_26aout2014_Mother#7	MCE	SMS00077	203.963699	204.771194	MF	whoop	0.92	NA	NA	NA	NA	NA	NA	NA	NA	NA	0
dep4_26aout2014_Mother#7	MCE	SMS00077	1303.849976	1304.807983	MF	whoop	1.01	NA	NA	NA	NA	NA	NA	NA	NA	NA	0
dep4_26aout2014_Mother#7	MCE	SMS00078	1643.692993	1644.493042	MF	whoop	0.897	NA	NA	NA	NA	NA	NA	NA	NA	NA	0
dep4_26aout2014_Mother#7	MCE	SMS00078	1646.166992	1647.243042	MF	whoop	0.918	NA	NA	NA	NA	NA	NA	NA	NA	NA	0
dep4_26aout2014_Mother#7	MCE	SMS00078	1650.243042	1650.968018	MF	whoop	0.715	NA	NA	NA	NA	NA	NA	NA	NA	NA	0
dep4_26aout2014_Mother#7	MCE	SMS00078	1651.567993	1652.317993	MF	whoop	0.85	NA	NA	NA	NA	NA	NA	NA	NA	NA	0
dep4_26aout2014_Mother#7	MCE	SMS00078	1654.317993	1655.218018	MF	whoop	1.015	NA	NA	NA	NA	NA	NA	NA	NA	NA	0
dep4_26aout2014_Mother#7	MCE	SMS00078	1656.968018	1657.743042	MF	whoop	0.775	NA	NA	NA	NA	NA	NA	NA	NA	NA	0
dep4_26aout2014_Mother#7	MCE	SMS00078	1659.843018	1660.692993	MF	whoop	0.815	NA	NA	NA	NA	NA	NA	NA	NA	NA	0
dep4_26aout2014_Mother#7	MCE	SMS00078	1667.817993	1668.743042	MF	whoop	1.07	NA	NA	NA	NA	NA	NA	NA	NA	NA	0
dep4_26aout2014_Mother#7	MCE	SMS00078	1676.822998	1677.682007	MF	whoop	0.907	NA	NA	NA	NA	NA	NA	NA	NA	NA	0
dep4_26aout2014_Mother#7	MCE	SMS00078	1684.734009	1685.47998	MF	whoop	0.735	NA	NA	NA	NA	NA	NA	NA	NA	NA	0
dep4_26aout2014_Mother#7	MCE	SMS00082	462.125793	462.993408	MF	whoop	1.02	490	600	NA	NA	NA	NA	NA	NA	NA	0
dep4_26aout2014_Mother#7	MCE	SMS00082	470.014709	470.779602	MF	whoop	0.9	NA	NA	NA	582	1557	8	NA	NA	NA	0
dep6_08sept2014_Calf#5	MCE	SMS00151	1057.266968	1057.948975	MF	whoop	0.615	530	670	140	NA	NA	NA	NA	NA	NA	0
dep6_08sept2014_Calf#5	MCE	SMS00151	1064.409058	1064.980957	MF	whoop	0.447	570	790	220	NA	NA	NA	NA	NA	NA	0
dep6_08sept2014_Calf#5	MCE	SMS00151	1188.071045	1188.618042	MF	whoop	0.45	510	850	340	NA	NA	NA	NA	NA	NA	0
dep6_08sept2014_Calf#5	MCE	SMS00151	1300.614014	1301.598022	MF	whoop	1.034	NA	NA	NA	NA	NA	NA	NA	NA	NA	0
dep6_08sept2014_Calf#5	MCE	SMS00152	325.885315	326.531311	MF	whoop	0.731	560	790	230	580	577	573	585	12	NA	0
dep6_08sept2014_Calf#5	MCE	SMS00155	974.355225	975.306274	MF	whoop	0.975	530	690	160	568	568	565	572	7	NA	0
dep6_08sept2014_Calf#5	MCE	SMS00155	982.25708	983.135193	MF	whoop	0.912	550	690	140	589	579	584	601	17	NA	0
dep6_08sept2014_Calf#5	MCE	SMS00155	1911.827026	1912.973022	MF	whoop	0.881	480	660	180	533	561	527	536	10	NA	0
dep6_08sept2014_Calf#5	MCE	SMS00155	1932.119995	1933.128052	MF	whoop	1.012	480	650	170	595	595	590	598	8	NA	0
dep7_09sept2014_Calf#6	MC	SMS00165	77.134583	77.816917	MF	whoop	1.19	490	720	230	551.5	507.5	607.1	1726.3	7.3	NA	0
dep8_10sept2014_Calf#7	MC	SMS00193	1227.233032	1228.317993	MF	whoop	1.062	460	580	NA	NA	NA	NA	NA	NA	NA	0
dep8_10sept2014_Calf#7	MC	SMS00193	1235.297974	1236.660034	MF	whoop	1.35	450	970	NA	526	524	595	1322	7	NA	0
dep8_10sept2014_Calf#7	MC	SMS00193	1243.608032	1244.58606	MF	whoop	1.313	450	960	NA	527	531	749	1806	20	NA	0
dep8_10sept2014_Calf#7	MC	SMS00193	1258.38501	1259.811035	MF	whoop	1.412	450	750	NA	522	526	661	1533	8	NA	0
dep8_10sept2014_Calf#7	MC	SMS00193	1266.781982	1268.052002	MF	whoop	1.421	450	730	NA	515	531	728	1501	39	NA	0
dep8_10sept2014_Calf#7	MC	SMS00193	1279.041016	1279.714966	MF	whoop	0.64	560	840	NA	628	637	873	1879	72	NA	0
dep8_10sept2014_Calf#7	MC	SMS00193	1283.161987	1284.197998	MF	whoop	1.042	480	670	NA	527	529	633	1592	6	NA	0
dep8_10sept2014_Calf#7	MC	SMS00193	1286.557007	1287.437988	MF	whoop	1.006	560	840	NA	601	607	899	2994	29	NA	0
dep8_10sept2014_Calf#7	MC	SMS00193	1291.480957	1292.56897	MF	whoop	1.1	500	940	NA	NA	NA	NA	NA	NA	NA	0
dep8_10sept2014_Calf#7	MC	SMS00193	1293.68396	1294.797974	MF	whoop	1.266	500	790	NA	NA	NA	NA	NA	NA	NA	0
dep8_10sept2014_Calf#7	MC	SMS00194	338.187408	339.408386	MF	whoop	1.224	490	700	210	524	536	682	1644	21	NA	0
dep8_10sept2014_Calf#7	MC	SMS00194	346.438385	346.984192	MF	whoop	0.56	490	660	170	524	575	923	1977	5	NA	0
dep8_10sept2014_Calf#7	MC	SMS00194	352.09021	352.589691	MF	whoop	0.51	640	760	120	691	687	732	1662	15	703	0
dep8_10sept2014_Calf#7	MC	SMS00194	418.337891	419.311401	MF	whoop	0.748	550	890	340	577	604	1055	2953	13	NA	0
dep8_10sept2014_Calf#7	MC	SMS00194	810.081177	810.985779	MF	whoop	0.759	500	710	210	532	536	1053	2169	6	NA	0
dep8_10sept2014_Calf#7	MC	SMS00194	969.62439	969.989929	MF	whoop	1.007	570	790	220	618	613	770	1765	10	NA	0
dep8_10sept2014_Calf#7	MC	SMS00194	1012.473022	1013.789001	MF	whoop	1.25	720	900	180	NA	NA	NA	NA	NA	NA	0
dep8_10sept2014_Calf#7	MC	SMS00194	1414.832031	1415.875	MF	whoop	1.086	480	820	340	504	580	640	1312	5	NA	0
dep8_10sept2014_Calf#7	MC	SMS00194	1417.135986	1418.276001	MF	whoop	1.22	510	820	310	553	556	842	1645	6	559	0
dep8_10sept2014_Calf#7	MC	SMS00194	1422.883057	1424.144043	MF	whoop	1.433	520	760	240	621	613	757	1470	10	NA	0
dep8_10sept2014_Calf#7	MC	SMS00194	1430.642944	1431.977051	MF	whoop	1.372	520	820	300	614	615	680	1220	2	NA	0
dep8_10sept2014_Calf#7	MC	SMS00194	1437.796997	1438.670044	MF	whoop	1.057	590	710	120	619	628	936	1461	5	NA	0
dep8_10sept2014_Calf#7	MC	SMS00194	1439.107056	1440.270996	MF	whoop	1.259	500	840	340	612	615	784	1517	9	NA	0
dep8_10sept2014_Calf#7	MC	SMS00195	381.716705	382.809204	MF	whoop	1.032	460	870	410	500	639	1207	2358	11	NA	0
dep8_10sept2014_Calf#7	MC	SMS00195	389.670807	390.859192	MF	whoop	1.09	480	870	390	501	594	1080	2349	6	NA	0
dep8_10sept2014_Calf#7	MC	SMS00195	1012.185974	1012.940979	MF	whoop	0.43	560	800	240	NA	NA	NA	NA	NA	NA	0
dep8_10sept2014_Calf#7	MC	SMS00195	1020.05603	1020.585999	MF	whoop	0.532	560	770	210	601	601	637	1015	23	NA	0
dep8_10sept2014_Calf#7	MC	SMS00195	1070.82605	1072.311035	MF	whoop	1.421	630	830	200	708	653	728	1588	11	NA	0
dep1_5août2013_Mother#1	MC	SMS00017	1084.817993	1085.656982	LF	100 Hz	0.133	80	180	100	NA	NA	NA	NA	NA	NA	0
dep1_5août2013_Mother#1	MC	SMS00017	1086.282	1086.538	LF	100 Hz	0.143	110	170	60	NA	NA	NA	NA	NA	NA	0
dep1_5août2013_Mother#1	MC	SMS00017	1089.543945	1090.901001	LF	100 Hz	0.321	110	170	60	NA	NA	NA	NA	NA	NA	0
dep1_5août2013_Mother#1	MC	SMS00017	1093.649048	1094.842041	LF	100 Hz	0.241	110	160	50	NA	NA	NA	NA	NA	NA	0
dep1_5août2013_Mother#1	MC	SMS00017	1102.129028	1104.003052	LF	100 Hz	1.54	80	160	80	NA	NA	NA	NA	NA	NA	0
dep1_5août2013_Mother#1	MC	SMS00017	1107.483032	1108.516968	LF	100 Hz	0.465	100	170	70	NA	NA	NA	NA	NA	NA	0
dep1_5août2013_Mother#1	MC	SMS00017	1111.387939	1113.177002	LF	100 Hz	0.87	100	160	60	NA	NA	NA	NA	NA	NA	0
dep1_5août2013_Mother#1	MC	SMS00017	1116.202026	1117.109009	LF	100 Hz	0.459	80	150	70	NA	NA	NA	NA	NA	NA	0
dep1_5août2013_Mother#1	MC	SMS00017	1118.996948	1120.052002	LF	100 Hz	0.452	100	160	60	131	81	132	138	13	NA	0
dep1_5août2013_Mother#1	MC	SMS00017	1122.572021	1123.541016	LF	100 Hz	0.196	70	120	50	NA	NA	NA	NA	NA	NA	0
dep1_5août2013_Mother#1	MC	SMS00017	1124.099976	1124.920044	LF	100 Hz	0.393	100	170	70	NA	NA	NA	NA	NA	NA	0
dep1_5août2013_Mother#1	MC	SMS00017	1132.459961	1134.209961	LF	100 Hz	0.373	110	170	60	NA	NA	NA	NA	NA	NA	0
dep1_5août2013_Mother#1	MC	SMS00017	1261.995972	1262.782959	LF	100 Hz	0.48	100	140	40	122	88	122	124	5	61	0
dep1_5août2013_Mother#1	MC	SMS00017	1264.973022	1266.000977	LF	100 Hz	0.288	90	140	50	114	109	115	121	17	114	0
dep1_5août2013_Mother#1	MC	SMS00017	1267.022949	1267.782959	LF	100 Hz	0.324	90	150	60	125	119	126	130	20	NA	0
dep1_5août2013_Mother#1	MC	SMS00017	1271.01001	1271.942993	LF	100 Hz	0.486	90	140	50	119	119	120	122	4	119	0
dep1_5août2013_Mother#1	MC	SMS00017	1278.609985	1279.503052	LF	100 Hz	0.518	100	150	50	131	130	133	137	11	131	0
dep1_5août2013_Mother#1	MC	SMS00017	1282.039	1282.823	LF	100 Hz	0.546	120	160	40	146	144	146	149	7	146	0
dep1_5août2013_Mother#1	MC	SMS00017	1283.115967	1284.115967	LF	100 Hz	0.483	90	150	60	122	122	124	129	9	122	0
dep1_5août2013_Mother#1	MC	SMS00017	1288.327026	1289.142944	LF	100 Hz	0.49	100	150	50	124	123	125	130	7	124	0
dep1_5août2013_Mother#1	MC	SMS00017	1296.53894	1297.494995	LF	100 Hz	0.616	100	150	50	120	119	122	128	6	120	0
dep1_5août2013_Mother#1	MC	SMS00017	1301.014038	1301.922974	LF	100 Hz	0.667	90	150	60	116	116	119	129	6	116	0
dep1_5août2013_Mother#1	MC	SMS00017	1305.192017	1306.034058	LF	100 Hz	0.586	90	150	60	122	116	122	126	15	122	0
dep1_5août2013_Mother#1	MC	SMS00017	1312.489014	1314.160034	LF	100 Hz	1.208	90	160	70	118	118	122	132	12	NA	0
dep1_5août2013_Mother#1	MC	SMS00017	1317.04895	1318.125977	LF	100 Hz	0.715	80	140	60	95	96	100	110	17	95	0
dep1_5août2013_Mother#1	MC	SMS00017	1321.435059	1322.234985	LF	100 Hz	0.513	90	140	50	113	108	113	118	16	122	0
dep1_5août2013_Mother#1	MC	SMS00017	1328.907959	1330.04895	LF	100 Hz	0.539	90	150	60	115	114	116	121	9	NA	0
dep1_5août2013_Mother#1	MC	SMS00017	1333.254028	1334.44397	LF	100 Hz	0.649	70	150	80	115	103	115	121	12	NA	0
dep1_5août2013_Mother#1	MC	SMS00017	1337.678955	1338.652954	LF	100 Hz	0.519	70	140	70	107	103	108	119	17	NA	0
dep1_5août2013_Mother#1	MC	SMS00017	1341.208984	1341.995972	LF	100 Hz	0.281	100	150	50	121	120	125	133	19	NA	0
dep1_5août2013_Mother#1	MC	SMS00017	1345.313965	1346.51001	LF	100 Hz	0.487	90	120	30	114	112	115	119	7	114	0
dep1_5août2013_Mother#1	MC	SMS00017	1349.603027	1350.787964	LF	100 Hz	0.54	80	140	60	105	99	106	115	12	NA	0
dep1_5août2013_Mother#1	MC	SMS00017	1352.363037	1353.397949	LF	100 Hz	0.451	50	110	60	96	98	99	109	5	NA	0
dep1_5août2013_Mother#1	MC	SMS00017	1353.892944	1355.02002	LF	100 Hz	0.566	70	120	50	96	95	97	102	6	96	0
dep1_5août2013_Mother#1	MC	SMS00017	1358.088	1358.363	LF	100 Hz	0.275	140	180	40	165	164	166	168	10	165	0
dep1_5août2013_Mother#1	MC	SMS00017	1361.459961	1362.598022	LF	100 Hz	0.451	80	150	70	109	106	111	118	13	109	0
dep1_5août2013_Mother#1	MC	SMS00017	1366.022949	1367.444946	LF	100 Hz	0.892	70	140	70	93	98	109	123	37	NA	0
dep1_5août2013_Mother#1	MC	SMS00017	1370.107056	1371.276001	LF	100 Hz	0.681	70	120	50	96	97	100	108	9	96	0
dep1_5août2013_Mother#1	MC	SMS00017	1371.62	1372.58	LF	100 Hz	0.72	50	150	100	128	96	116	129	20	128	0
dep1_5août2013_Mother#1	MC	SMS00017	1378.630005	1379.620972	LF	100 Hz	0.481	90	140	50	111	111	114	118	13	111	0
dep1_5août2013_Mother#1	MC	SMS00017	1496.254028	1497.102051	LF	100 Hz	0.469	90	140	50	109	100	111	125	7	NA	0
dep1_5août2013_Mother#1	MC	SMS00017	1500.845947	1501.901978	LF	100 Hz	0.44	80	120	40	104	98	104	106	13	104	0
dep1_5août2013_Mother#1	MC	SMS00017	1505.197998	1506.078003	LF	100 Hz	0.498	80	140	60	119	106	116	122	11	NA	0
dep1_5août2013_Mother#1	MC	SMS00017	1513.374023	1514.222046	LF	100 Hz	0.476	80	150	70	117	105	118	125	7	NA	0
dep1_5août2013_Mother#1	MC	SMS00017	1517.949951	1518.942017	LF	100 Hz	0.497	80	140	60	115	100	113	121	6	NA	0
dep1_5août2013_Mother#1	MC	SMS00017	1522.156982	1523.256958	LF	100 Hz	0.56	80	150	70	101	103	108	116	16	NA	0
dep1_5août2013_Mother#1	MC	SMS00017	1530.406982	1532.072998	LF	100 Hz	0.481	70	140	70	116	105	116	120	12	NA	0
dep1_5août2013_Mother#1	MC	SMS00017	1535.322998	1536.473022	LF	100 Hz	0.62	70	140	70	99	99	105	119	17	99	0
dep1_5août2013_Mother#1	MC	SMS00017	1539.723022	1540.906982	LF	100 Hz	0.592	70	120	50	105	100	105	112	26	105	0
dep1_5août2013_Mother#1	MC	SMS00017	1548.322998	1549.457031	LF	100 Hz	0.558	90	140	50	114	113	116	123	10	NA	0
dep1_5août2013_Mother#1	MC	SMS00017	1553.024048	1554.240967	LF	100 Hz	0.592	80	150	70	108	106	109	115	13	108	0
dep1_5août2013_Mother#1	MC	SMS00017	1557.220947	1558.635986	LF	100 Hz	0.714	80	140	60	94	95	101	131	4	NA	0
dep1_5août2013_Mother#1	MC	SMS00017	1565.166992	1566.484009	LF	100 Hz	0.527	80	140	60	NA	NA	NA	NA	NA	NA	0
dep1_5août2013_Mother#1	MC	SMS00017	1569.811035	1571.177002	LF	100 Hz	0.508	80	140	60	105	101	106	119	16	NA	0
dep1_5août2013_Mother#1	MC	SMS00017	1574.057983	1575.25	LF	100 Hz	0.482	80	140	60	100	100	108	117	26	100	0
dep1_5août2013_Mother#1	MC	SMS00017	1581.531982	1582.922974	LF	100 Hz	0.45	80	140	60	111	109	112	117	5	105	0
dep1_5août2013_Mother#1	MC	SMS00017	1586.176025	1587.616943	LF	100 Hz	0.528	70	150	80	110	103	111	122	35	NA	0
dep1_5août2013_Mother#1	MC	SMS00017	1590.521973	1591.863037	LF	100 Hz	0.498	80	150	70	104	104	105	120	5	105	0
dep1_5août2013_Mother#1	MC	SMS00017	1598.265015	1599.587036	LF	100 Hz	0.526	80	140	60	108	105	110	122	10	116	0
dep1_5août2013_Mother#1	MC	SMS00017	1602.984009	1604.192017	LF	100 Hz	0.519	80	120	40	105	101	106	118	16	NA	0
dep1_5août2013_Mother#1	MC	SMS00017	1607.187012	1608.495972	LF	100 Hz	0.526	80	150	70	100	101	109	118	28	NA	0
dep1_5août2013_Mother#1	MC	SMS00017	1613.641968	1614.536011	LF	100 Hz	0.31	100	150	50	140	127	139	143	19	NA	0
dep1_5août2013_Mother#1	MC	SMS00017	1615.93396	1616.589966	LF	100 Hz	0.45	80	140	60	111	78	111	116	4	71	0
dep1_5août2013_Mother#1	MC	SMS00017	1620.064941	1621.255005	LF	100 Hz	0.412	80	120	40	108	95	107	113	8	NA	0
dep1_5août2013_Mother#1	MC	SMS00017	1623.303955	1623.754028	LF	100 Hz	0.256	110	170	60	NA	NA	NA	NA	NA	NA	0
dep1_5août2013_Mother#1	MC	SMS00017	1623.911987	1625.400024	LF	100 Hz	0.668	70	140	70	NA	NA	NA	NA	NA	NA	0
dep1_5août2013_Mother#1	MC	SMS00017	1627.125	1628.296021	LF	100 Hz	0.431	110	170	60	154	148	153	157	15	154	0
dep1_5août2013_Mother#1	MC	SMS00017	1631.80603	1632.697998	LF	100 Hz	0.431	90	140	50	109	105	111	117	8	55	0
dep1_5août2013_Mother#1	MC	SMS00017	1633.522949	1634.321045	LF	100 Hz	0.675	90	150	60	115	103	116	127	8	NA	0
dep1_5août2013_Mother#1	MC	SMS00017	1635.302	1635.81	LF	100 Hz	0.508	120	170	50	150	114	148	152	11	75	0
dep1_5août2013_Mother#1	MC	SMS00017	1636.269043	1637.319946	LF	100 Hz	0.566	80	140	60	105	81	104	108	6	NA	0
dep1_5août2013_Mother#1	MC	SMS00017	1639.217041	1639.767944	LF	100 Hz	0.483	70	120	50	108	95	103	110	26	108	0
dep1_5août2013_Mother#1	MC	SMS00017	1640.512939	1641.604004	LF	100 Hz	0.683	70	120	50	94	72	94	99	7	NA	0
dep1_5août2013_Mother#1	MC	SMS00017	1643.844971	1644.677979	LF	100 Hz	0.45	80	150	70	109	109	119	132	35	NA	0
dep1_5août2013_Mother#1	MC	SMS00017	1645.827	1646.71	LF	100 Hz	0.683	100	160	60	NA	NA	NA	NA	NA	NA	0
dep1_5août2013_Mother#1	MC	SMS00017	1649.003052	1649.979004	LF	100 Hz	0.447	80	120	40	103	101	104	111	9	103	0
dep1_5août2013_Mother#1	MC	SMS00017	1652.379028	1652.827026	LF	100 Hz	0.34	110	170	60	NA	NA	NA	NA	NA	NA	0
dep1_5août2013_Mother#1	MC	SMS00017	1653.396973	1654.659058	LF	100 Hz	0.705	80	120	40	94	78	99	119	15	NA	0
dep1_5août2013_Mother#1	MC	SMS00017	1656.427002	1657.537964	LF	100 Hz	0.785	70	160	90	95	96	130	141	21	NA	0
dep1_5août2013_Mother#1	MC	SMS00017	1657.858032	1658.901001	LF	100 Hz	0.63	70	170	100	98	75	98	101	4	NA	0
dep1_5août2013_Mother#1	MC	SMS00017	1661.140015	1662.031982	LF	100 Hz	0.471	100	170	70	118	122	135	144	42	118	0
dep1_5août2013_Mother#1	MC	SMS00017	1662.52002	1663.849976	LF	100 Hz	0.564	70	160	90	116	122	131	146	42	116	0
dep1_5août2013_Mother#1	MC	SMS00017	1666.005005	1667.150024	LF	100 Hz	0.747	80	120	40	97	97	100	117	8	NA	0
dep1_5août2013_Mother#1	MC	SMS00017	1673.327026	1674.151978	LF	100 Hz	0.375	100	160	60	138	134	138	141	16	138	0
dep1_5août2013_Mother#1	MC	SMS00017	1679.177002	1680.563965	LF	100 Hz	0.66	80	110	30	95	97	120	138	7	NA	0
dep1_5août2013_Mother#1	MC	SMS00017	1682.738037	1684.078979	LF	100 Hz	0.76	100	160	60	143	128	141	145	8	143	0
dep1_5août2013_Mother#1	MC	SMS00017	1683.956055	1685.635986	LF	100 Hz	0.76	90	150	60	107	92	108	117	5	NA	0
dep1_5août2013_Mother#1	MC	SMS00017	1688.36499	1689.321045	LF	100 Hz	0.536	120	160	40	142	135	142	146	21	142	0
dep1_5août2013_Mother#1	MC	SMS00017	1692.927979	1694.208008	LF	100 Hz	0.823	70	110	40	96	97	108	160	9	NA	0
dep1_5août2013_Mother#1	MC	SMS00017	1696.828979	1698.786011	LF	100 Hz	1.54	70	140	70	133	103	123	131	3	NA	0
dep1_5août2013_Mother#1	MC	SMS00017	1700.80603	1701.947021	LF	100 Hz	0.652	100	150	50	135	116	135	139	8	NA	0
dep1_5août2013_Mother#1	MC	SMS00017	1701.838989	1703.134033	LF	100 Hz	0.809	90	160	70	116	116	127	140	10	NA	0
dep1_5août2013_Mother#1	MC	SMS00017	1706.917969	1708.037964	LF	100 Hz	1.612	80	180	100	167	101	148	167	7	NA	0
dep1_5août2013_Mother#1	MC	SMS00017	1709.91394	1710.767944	LF	100 Hz	0.394	100	170	70	134	134	137	147	10	134	0
dep1_5août2013_Mother#1	MC	SMS00017	1711.552002	1712.77002	LF	100 Hz	0.721	80	120	40	99	99	102	109	10	99	0
dep1_5août2013_Mother#1	MC	SMS00017	1712.952026	1713.819946	LF	100 Hz	0.511	80	110	30	116	114	121	144	22	NA	0
dep1_5août2013_Mother#1	MC	SMS00017	1714.323975	1715.765991	LF	100 Hz	0.937	100	170	70	NA	NA	NA	NA	NA	NA	0
dep1_5août2013_Mother#1	MC	SMS00017	1720.848022	1722.052002	LF	100 Hz	0.815	80	120	40	NA	NA	NA	NA	NA	NA	0
dep1_5août2013_Mother#1	MC	SMS00017	1725.817993	1726.854004	LF	100 Hz	0.858	70	110	40	102	99	103	109	10	NA	0
dep1_5août2013_Mother#1	MC	SMS00017	1739.511963	1740.675049	LF	100 Hz	0.81	100	140	40	102	103	106	118	9	NA	0
dep1_5août2013_Mother#1	MC	SMS00017	1904.489014	1905.239014	LF	100 Hz	0.52	100	170	70	NA	NA	NA	NA	NA	NA	0
dep1_5août2013_Mother#1	MC	SMS00017	1912.509033	1913.386963	LF	100 Hz	0.631	90	170	80	127	119	127	138	18	NA	0
dep1_5août2013_Mother#1	MC	SMS00017	1921.38501	1922.407959	LF	100 Hz	0.693	110	170	60	134	134	138	147	15	134	0
dep1_5août2013_Mother#1	MC	SMS00017	1926.365967	1927.203003	LF	100 Hz	0.549	110	180	70	135	131	138	155	12	NA	0
dep1_5août2013_Mother#1	MC	SMS00017	1937.400024	1938.958008	LF	100 Hz	0.551	100	180	80	160	136	153	162	22	NA	0
dep1_5août2013_Mother#1	MC	SMS00017	1942.26001	1943.608032	LF	100 Hz	0.422	110	170	60	130	131	137	146	20	130	0
dep1_5août2013_Mother#1	MC	SMS00017	1951.057007	1952.352051	LF	100 Hz	1.338	100	180	80	152	135	144	153	3	NA	0
dep1_5août2013_Mother#1	MC	SMS00017	1955.733032	1957.053955	LF	100 Hz	0.425	120	170	50	143	133	143	150	21	NA	0
dep1_5août2013_Mother#1	MC	SMS00017	1963.526001	1964.873047	LF	100 Hz	0.624	120	180	60	163	148	157	164	24	NA	0
dep1_5août2013_Mother#1	MC	SMS00017	1967.619995	1969.125977	LF	100 Hz	0.864	110	160	50	128	124	130	138	24	128	0
dep1_5août2013_Mother#1	MC	SMS00017	1971.661987	1972.876953	LF	100 Hz	0.474	100	160	60	138	130	137	140	7	138	0
dep1_5août2013_Mother#1	MC	SMS00017	1979.322021	1980.329956	LF	100 Hz	0.534	100	160	60	133	130	134	138	12	133	0
dep1_5août2013_Mother#1	MC	SMS00017	1983.685059	1984.858032	LF	100 Hz	0.609	100	170	70	131	128	133	140	13	131	0
dep1_5août2013_Mother#1	MC	SMS00017	1987.843018	1988.749023	LF	100 Hz	0.358	110	160	50	160	121	155	168	13	NA	0
dep1_5août2013_Mother#1	MC	SMS00017	1999.452026	2000.378052	LF	100 Hz	0.408	80	180	100	150	109	149	159	20	NA	0
dep1_5août2013_Mother#1	MC	SMS00017	2002.642944	2003.754028	LF	100 Hz	0.592	100	170	70	139	133	142	155	19	NA	0
dep1_5août2013_Mother#1	MC	SMS00017	2007.232056	2008.157959	LF	100 Hz	0.649	90	170	80	140	127	138	144	12	NA	0
dep1_5août2013_Mother#1	MC	SMS00017	2009.99	2011.35	LF	100 Hz	1.08	110	160	50	NA	NA	NA	NA	NA	NA	0
dep1_5août2013_Mother#1	MC	SMS00017	2013.52	2015.03	LF	100 Hz	0.68	NA	NA	NA	160	141	160	164	4	NA	0
dep2_7août2013_Mother#2	MCE	SMS00054	1062.120972	1062.937012	LF	100 Hz	0.496	110	170	60	145	166	697	2068	11	NA	0
dep2_7août2013_Mother#2	MCE	SMS00054	1070.338989	1071.213989	LF	100 Hz	0.582	100	160	60	126	290	735	2200	29	NA	0
dep2_7août2013_Mother#2	MCE	SMS00054	1087.737061	1088.490967	LF	100 Hz	0.542	110	170	60	140	149	580	2042	7	NA	0
dep2_7août2013_Mother#2	MCE	SMS00055	211.109207	212.500793	LF	100 Hz	0.402	90	150	60	118	120	188	1117	20	NA	0
dep2_7août2013_Mother#2	MCE	SMS00055	220.127197	221.129196	LF	100 Hz	0.266	100	150	50	124	127	224	956	17	NA	0
dep2_7août2013_Mother#2	MCE	SMS00055	245.217102	245.882095	LF	100 Hz	0.231	90	170	80	131	134	304	1256	24	NA	0
dep2_7août2013_Mother#2	MCE	SMS00055	337.690186	338.656891	LF	100 Hz	0.251	100	150	50	120	121	366	1678	16	NA	0
dep2_7août2013_Mother#2	MCE	SMS00055	341.78891	343.142212	LF	100 Hz	0.377	90	140	50	121	121	429	1611	12	NA	0
dep2_7août2013_Mother#2	MCE	SMS00055	345.887604	347.163605	LF	100 Hz	0.612	90	150	60	114	125	1026	1917	7	NA	0
dep2_7août2013_Mother#2	MCE	SMS00055	368.343903	369.501404	LF	100 Hz	0.313	80	140	60	105	118	549	1810	21	NA	0
dep7_12sept2013_Calf#1	MC	SMS00143	529.919495	530.894897	LF	100 Hz	0.332	100	170	70	136	295	1798	3927	17	NA	0
dep7_12sept2013_Calf#1	MC	SMS00143	534.837891	535.915894	LF	100 Hz	0.322	100	160	60	130	142	524	1823	17	NA	0
dep7_12sept2013_Calf#1	MC	SMS00143	547.876587	549.621887	LF	100 Hz	0.529	190	360	170	NA	NA	NA	NA	NA	NA	0
dep7_12sept2013_Calf#1	MC	SMS00143	552.642029	553.828613	LF	100 Hz	0.294	90	150	60	NA	NA	NA	NA	NA	NA	0
dep7_12sept2013_Calf#1	MC	SMS00143	557.347412	558.533997	LF	100 Hz	0.304	90	150	60	NA	NA	NA	NA	NA	NA	0
dep7_12sept2013_Calf#1	MC	SMS00143	565.039673	566.430908	LF	100 Hz	0.341	90	160	70	NA	NA	NA	NA	NA	NA	0
dep7_12sept2013_Calf#1	MC	SMS00143	569.458679	571.299988	LF	100 Hz	0.371	90	160	70	NA	NA	NA	NA	NA	NA	0
dep7_12sept2013_Calf#1	MC	SMS00143	574.450623	576.210022	LF	100 Hz	0.47	90	160	70	NA	NA	NA	NA	NA	NA	0
dep7_12sept2013_Calf#1	MC	SMS00143	581.774719	583.083984	LF	100 Hz	0.507	90	170	80	NA	NA	NA	NA	NA	NA	0
dep7_12sept2013_Calf#1	MC	SMS00143	586.97113	588.321411	LF	100 Hz	0.353	90	170	80	NA	NA	NA	NA	NA	NA	0
dep7_12sept2013_Calf#1	MC	SMS00143	591.390076	592.985779	LF	100 Hz	0.303	90	160	70	NA	NA	NA	NA	NA	NA	0
dep7_12sept2013_Calf#1	MC	SMS00143	598.673279	599.941711	LF	100 Hz	0.403	90	150	60	NA	NA	NA	NA	NA	NA	0
dep7_12sept2013_Calf#1	MC	SMS00143	603.705994	605.179016	LF	100 Hz	0.397	90	150	60	NA	NA	NA	NA	NA	NA	0
dep7_12sept2013_Calf#1	MC	SMS00143	608.493225	609.720825	LF	100 Hz	0.464	90	160	70	NA	NA	NA	NA	NA	NA	0
dep7_12sept2013_Calf#1	MC	SMS00143	616.062805	617.413086	LF	100 Hz	0.485	90	150	60	NA	NA	NA	NA	NA	NA	0
dep7_12sept2013_Calf#1	MC	SMS00143	621.072083	622.227112	LF	100 Hz	0.473	90	150	60	NA	NA	NA	NA	NA	NA	0
dep7_12sept2013_Calf#1	MC	SMS00143	625.153076	626.462097	LF	100 Hz	0.65	90	170	80	NA	NA	NA	NA	NA	NA	0
dep7_12sept2013_Calf#1	MC	SMS00143	629.503601	630.928101	LF	100 Hz	0.65	90	150	60	NA	NA	NA	NA	NA	NA	0
dep7_12sept2013_Calf#1	MC	SMS00143	633.969604	635.394104	LF	100 Hz	0.614	80	150	70	NA	NA	NA	NA	NA	NA	0
dep7_12sept2013_Calf#1	MC	SMS00143	638.416321	640.052612	LF	100 Hz	0.684	100	160	60	NA	NA	NA	NA	NA	NA	0
dep7_12sept2013_Calf#1	MC	SMS00143	643.267273	644.826599	LF	100 Hz	0.666	90	150	60	NA	NA	NA	NA	NA	NA	0
dep7_12sept2013_Calf#1	MC	SMS00143	648.188	649.615	LF	100 Hz	0.697	90	150	60	NA	NA	NA	NA	NA	NA	0
dep7_12sept2013_Calf#1	MC	SMS00143	652.842102	654.183228	LF	100 Hz	0.675	80	150	70	NA	NA	NA	NA	NA	NA	0
dep7_12sept2013_Calf#1	MC	SMS00143	657.649109	658.868225	LF	100 Hz	0.524	90	160	70	NA	NA	NA	NA	NA	NA	0
dep7_12sept2013_Calf#1	MC	SMS00143	662.543213	663.849426	LF	100 Hz	0.622	90	150	60	NA	NA	NA	NA	NA	NA	0
dep7_12sept2013_Calf#1	MC	SMS00143	667.646179	669.057007	LF	100 Hz	0.941	100	140	40	NA	NA	NA	NA	NA	NA	0
dep7_12sept2013_Calf#1	MC	SMS00143	893.801025	895.060486	LF	100 Hz	0.82	100	180	80	NA	NA	NA	NA	NA	NA	0
dep7_12sept2013_Calf#1	MC	SMS00143	898.514587	899.602417	LF	100 Hz	0.76	110	180	70	NA	NA	NA	NA	NA	NA	0
dep7_12sept2013_Calf#1	MC	SMS00143	912.712585	913.953003	LF	100 Hz	0.666	100	180	80	NA	NA	NA	NA	NA	NA	0
dep7_12sept2013_Calf#1	MC	SMS00143	921.689087	923.100891	LF	100 Hz	0.883	100	180	80	NA	NA	NA	NA	NA	NA	0
dep7_12sept2013_Calf#1	MC	SMS00143	926.38	927.37	LF	100 Hz	0.98	100	180	80	NA	NA	NA	NA	NA	NA	0
dep7_12sept2013_Calf#1	MC	SMS00143	935.228821	936.509277	LF	100 Hz	0.85	100	170	70	NA	NA	NA	NA	NA	NA	0
dep7_12sept2013_Calf#1	MC	SMS00143	939.923889	941.05658	LF	100 Hz	0.708	100	180	80	NA	NA	NA	NA	NA	NA	0
dep7_12sept2013_Calf#1	MC	SMS00143	1370.800049	1372.470947	LF	100 Hz	0.43	100	150	50	NA	NA	NA	NA	NA	NA	0
dep7_12sept2013_Calf#1	MC	SMS00143	1375.905029	1377.077026	LF	100 Hz	0.466	90	160	70	NA	NA	NA	NA	NA	NA	0
dep7_12sept2013_Calf#1	MC	SMS00143	1380.602051	1381.343994	LF	100 Hz	0.474	90	150	60	NA	NA	NA	NA	NA	NA	0
dep7_12sept2013_Calf#1	MC	SMS00143	1388.177002	1389.19104	LF	100 Hz	0.585	90	150	60	NA	NA	NA	NA	NA	NA	0
dep7_12sept2013_Calf#1	MC	SMS00143	1392.859985	1394.047974	LF	100 Hz	0.398	90	150	60	NA	NA	NA	NA	NA	NA	0
dep7_12sept2013_Calf#1	MC	SMS00143	1397.458008	1398.730957	LF	100 Hz	0.418	90	150	60	NA	NA	NA	NA	NA	NA	0
dep7_12sept2013_Calf#1	MC	SMS00143	1405.077026	1406.371948	LF	100 Hz	0.56	90	150	60	NA	NA	NA	NA	NA	NA	0
dep7_12sept2013_Calf#1	MC	SMS00143	1410.223999	1411.094971	LF	100 Hz	0.446	90	150	60	NA	NA	NA	NA	NA	NA	0
dep7_12sept2013_Calf#1	MC	SMS00143	1414.930054	1415.853027	LF	100 Hz	0.418	90	150	60	NA	NA	NA	NA	NA	NA	0
dep7_12sept2013_Calf#1	MC	SMS00143	1422.446045	1423.607056	LF	100 Hz	0.627	90	150	60	NA	NA	NA	NA	NA	NA	0
dep7_12sept2013_Calf#1	MC	SMS00143	1427.32605	1428.44397	LF	100 Hz	0.43	90	150	60	NA	NA	NA	NA	NA	NA	0
dep7_12sept2013_Calf#1	MC	SMS00143	1431.991943	1433.109985	LF	100 Hz	0.605	100	160	60	NA	NA	NA	NA	NA	NA	0
dep7_12sept2013_Calf#1	MC	SMS00143	1439.771973	1441.100952	LF	100 Hz	0.601	90	160	70	NA	NA	NA	NA	NA	NA	0
dep7_12sept2013_Calf#1	MC	SMS00143	1444.89502	1446.078979	LF	100 Hz	0.514	90	160	70	NA	NA	NA	NA	NA	NA	0
dep7_12sept2013_Calf#1	MC	SMS00143	1449.776978	1451.105957	LF	100 Hz	0.649	90	150	60	NA	NA	NA	NA	NA	NA	0
dep7_12sept2013_Calf#1	MC	SMS00143	1457.823975	1459.081055	LF	100 Hz	0.701	90	150	60	NA	NA	NA	NA	NA	NA	0
dep7_12sept2013_Calf#1	MC	SMS00143	1462.609009	1463.937988	LF	100 Hz	0.641	80	150	70	NA	NA	NA	NA	NA	NA	0
dep7_12sept2013_Calf#1	MC	SMS00143	1470.947021	1472.251953	LF	100 Hz	0.517	90	160	70	NA	NA	NA	NA	NA	NA	0
dep7_12sept2013_Calf#1	MC	SMS00143	1475.916992	1477.166992	LF	100 Hz	0.661	90	150	60	NA	NA	NA	NA	NA	NA	0
dep7_12sept2013_Calf#1	MC	SMS00143	1484.717041	1486.467041	LF	100 Hz	0.681	90	150	60	NA	NA	NA	NA	NA	NA	0
dep7_12sept2013_Calf#1	MC	SMS00143	1489.592041	1490.842041	LF	100 Hz	0.587	90	150	60	NA	NA	NA	NA	NA	NA	0
dep7_12sept2013_Calf#1	MC	SMS00143	1498.692017	1500.067017	LF	100 Hz	0.749	90	160	70	NA	NA	NA	NA	NA	NA	0
dep7_12sept2013_Calf#1	MC	SMS00143	1503.641968	1504.942017	LF	100 Hz	0.715	90	160	70	NA	NA	NA	NA	NA	NA	0
dep7_12sept2013_Calf#1	MC	SMS00143	1513.041992	1514.616943	LF	100 Hz	0.88	90	150	60	NA	NA	NA	NA	NA	NA	0
dep7_12sept2013_Calf#1	MC	SMS00143	1518.27002	1519.967041	LF	100 Hz	0.641	90	150	60	NA	NA	NA	NA	NA	NA	0
dep7_12sept2013_Calf#1	MC	SMS00143	1527.60498	1529.202026	LF	100 Hz	0.632	90	150	60	NA	NA	NA	NA	NA	NA	0
dep7_12sept2013_Calf#1	MC	SMS00144	421.557007	422.709686	LF	100 Hz	0.5	90	160	70	NA	NA	NA	NA	NA	NA	0
dep7_12sept2013_Calf#1	MC	SMS00144	426.826294	427.848999	LF	100 Hz	0.36	90	150	60	NA	NA	NA	NA	NA	NA	0
dep7_12sept2013_Calf#1	MC	SMS00144	431.225006	432.479187	LF	100 Hz	0.33	80	150	70	NA	NA	NA	NA	NA	NA	0
dep7_12sept2013_Calf#1	MC	SMS00144	439.745209	441.302185	LF	100 Hz	0.44	90	150	60	NA	NA	NA	NA	NA	NA	0
dep7_12sept2013_Calf#1	MC	SMS00144	449.34671	451.076813	LF	100 Hz	0.268	80	150	70	NA	NA	NA	NA	NA	NA	0
dep8_15sept2013_Calf#2	MCE	SMS00150	1777.869019	1780.145996	LF	100 Hz	1.221	NA	NA	NA	NA	NA	NA	NA	NA	NA	0
dep8_15sept2013_Calf#2	MCE	SMS00150	1783.197998	1784.944946	LF	100 Hz	0.813	NA	NA	NA	NA	NA	NA	NA	NA	NA	0
dep8_15sept2013_Calf#2	MCE	SMS00150	1798.015991	1800.319946	LF	100 Hz	0.89	NA	NA	NA	NA	NA	NA	NA	NA	NA	0
dep8_15sept2013_Calf#2	MCE	SMS00150	1808.168945	1809.729004	LF	100 Hz	1.05	NA	NA	NA	NA	NA	NA	NA	NA	NA	0
dep8_15sept2013_Calf#2	MCE	SMS00150	1813.124023	1815.515991	LF	100 Hz	1.08	NA	NA	NA	NA	NA	NA	NA	NA	NA	0
dep8_15sept2013_Calf#2	MCE	SMS00150	1828.348999	1831.208008	LF	100 Hz	1.07	NA	NA	NA	NA	NA	NA	NA	NA	NA	0
dep8_15sept2013_Calf#2	MCE	SMS00150	1838.774048	1841.345947	LF	100 Hz	1.76	NA	NA	NA	NA	NA	NA	NA	NA	NA	0
dep8_15sept2013_Calf#2	MCE	SMS00150	1843.990967	1846.581055	LF	100 Hz	1.15	NA	NA	NA	NA	NA	NA	NA	NA	NA	0
dep8_15sept2013_Calf#2	MCE	SMS00150	1854.185059	1856.20105	LF	100 Hz	1.003	NA	NA	NA	NA	NA	NA	NA	NA	NA	0
dep8_15sept2013_Calf#2	MCE	SMS00150	1859.512939	1861.251953	LF	100 Hz	0.948	NA	NA	NA	NA	NA	NA	NA	NA	NA	0
dep8_15sept2013_Calf#2	MCE	SMS00151	591.075684	593.174622	LF	100 Hz	0.793	NA	NA	NA	NA	NA	NA	NA	NA	NA	0
dep8_15sept2013_Calf#2	MCE	SMS00151	601.281982	603.783325	LF	100 Hz	1.12	110	160	50	NA	NA	NA	NA	NA	NA	0
dep8_15sept2013_Calf#2	MCE	SMS00151	606.744507	609.130676	LF	100 Hz	1.13	100	170	70	NA	NA	NA	NA	NA	NA	0
dep8_15sept2013_Calf#2	MCE	SMS00151	714.726929	717.022095	LF	100 Hz	1.204	120	180	60	NA	NA	NA	NA	NA	NA	0
dep8_15sept2013_Calf#2	MCE	SMS00151	724.95752	727.301514	LF	100 Hz	1.302	110	170	60	NA	NA	NA	NA	NA	NA	0
dep8_15sept2013_Calf#2	MCE	SMS00151	730.158325	732.380188	LF	100 Hz	1.286	120	170	50	NA	NA	NA	NA	NA	NA	0
dep8_15sept2013_Calf#2	MCE	SMS00151	745.53418	747.086426	LF	100 Hz	0.973	120	170	50	NA	NA	NA	NA	NA	NA	0
dep6_08sept2014_Calf#5	MCE	SMS00151	1743.83606	1744.130981	LF	100 Hz	0.303	120	190	70	175	172	161	184	23	NA	0
dep6_08sept2014_Calf#5	MCE	SMS00151	1744.833984	1745.099976	LF	100 Hz	0.236	120	170	50	172	166	158	184	26	NA	0
dep6_08sept2014_Calf#5	MCE	SMS00151	1769.094971	1769.368042	LF	100 Hz	0.298	130	180	50	164	169	158	178	20	NA	0
dep6_08sept2014_Calf#5	MCE	SMS00151	1770.069946	1770.342041	LF	100 Hz	0.297	120	180	60	164	164	158	181	23	159	0
dep6_08sept2014_Calf#5	MCE	SMS00151	1785.609985	1785.922974	LF	100 Hz	0.315	110	180	70	161	164	146	172	26	164	0
dep6_08sept2014_Calf#5	MCE	SMS00151	1793.776001	1794.160034	LF	100 Hz	0.378	120	180	60	161	164	156	168	11	161	0
dep6_08sept2014_Calf#5	MCE	SMS00151	1794.817993	1795.113037	LF	100 Hz	0.318	110	180	70	161	164	155	175	20	69	0
dep6_08sept2014_Calf#5	MCE	SMS00151	1809.432983	1809.727051	LF	100 Hz	0.343	110	180	70	158	161	152	169	17	NA	0
dep6_08sept2014_Calf#5	MCE	SMS00151	1818.718994	1819.000977	LF	100 Hz	0.348	NA	NA	NA	NA	NA	NA	NA	NA	NA	0
dep6_08sept2014_Calf#5	MCE	SMS00151	1819.735962	1820.053955	LF	100 Hz	0.319	NA	NA	NA	NA	NA	NA	NA	NA	NA	0
dep7_09sept2014_Calf#6	MC	SMS00164	1897.491943	1897.875977	LF	100 Hz	0.376	NA	NA	NA	NA	NA	NA	NA	NA	NA	0
dep7_09sept2014_Calf#6	MC	SMS00164	1899.834961	1900.147949	LF	100 Hz	0.229	NA	NA	NA	137	143	583	2862	17	NA	0
dep7_09sept2014_Calf#6	MC	SMS00164	1900.963013	1901.151001	LF	100 Hz	0.211	NA	NA	NA	NA	NA	NA	NA	NA	NA	0
dep7_09sept2014_Calf#6	MC	SMS00164	1906.015015	1906.343994	LF	100 Hz	0.28	NA	NA	NA	131	143	597	2466	26	NA	0
dep7_09sept2014_Calf#6	MC	SMS00164	1924.915039	1925.250977	LF	100 Hz	0.27	NA	NA	NA	155	155	583	2416	43	NA	0
dep7_09sept2014_Calf#6	MC	SMS00164	1931.927002	1932.302002	LF	100 Hz	0.273	NA	NA	NA	NA	NA	NA	NA	NA	NA	0
dep7_09sept2014_Calf#6	MC	SMS00164	1936.864014	1937.279053	LF	100 Hz	0.376	NA	NA	NA	NA	NA	NA	NA	NA	NA	0
dep7_09sept2014_Calf#6	MC	SMS00164	1945.593994	1946.008057	LF	100 Hz	0.348	NA	NA	NA	NA	NA	NA	NA	NA	NA	0
dep7_09sept2014_Calf#6	MC	SMS00165	1944.249023	1944.72998	LF	100 Hz	0.207	120	180	60	156	146	155	159	26	156	0
dep7_09sept2014_Calf#6	MC	SMS00165	1945.525024	1945.810059	LF	100 Hz	0.139	120	180	60	161	155	162	166	11	161	0
dep7_09sept2014_Calf#6	MC	SMS00165	1957.484985	1958.314941	LF	100 Hz	0.24	140	210	70	186	169	181	190	36	186	0
dep7_09sept2014_Calf#6	MC	SMS00165	1959.939941	1960.381958	LF	100 Hz	0.363	110	180	70	175	150	165	177	42	175	0
dep7_09sept2014_Calf#6	MC	SMS00165	1961.124023	1961.42395	LF	100 Hz	0.253	140	190	50	164	156	165	175	39	164	0
dep7_09sept2014_Calf#6	MC	SMS00165	1966.635986	1967.642944	LF	100 Hz	0.228	120	180	60	165	152	166	174	27	NA	0
dep7_09sept2014_Calf#6	MC	SMS00165	1968.949951	1969.267944	LF	100 Hz	0.228	110	180	70	168	153	166	172	14	158	0
dep7_09sept2014_Calf#6	MC	SMS00165	1969.921997	1970.222046	LF	100 Hz	0.196	110	170	60	158	145	155	162	29	158	0
dep7_09sept2014_Calf#6	MC	SMS00165	1982.116943	1982.72998	LF	100 Hz	0.533	100	190	90	182	143	157	180	13	NA	0
dep7_09sept2014_Calf#6	MC	SMS00165	1984.240967	1984.688965	LF	100 Hz	0.32	120	190	70	174	158	172	180	17	NA	0
dep7_09sept2014_Calf#6	MC	SMS00165	1985.390991	1985.574951	LF	100 Hz	0.1	120	170	50	164	161	166	172	17	NA	0
dep7_09sept2014_Calf#6	MC	SMS00165	1991.203003	1991.692993	LF	100 Hz	0.509	120	190	70	174	155	169	178	26	NA	0
dep7_09sept2014_Calf#6	MC	SMS00165	1993.083984	1993.39502	LF	100 Hz	0.215	110	180	70	161	146	156	164	38	161	0
dep7_09sept2014_Calf#6	MC	SMS00165	1994.015991	1994.302979	LF	100 Hz	0.235	110	190	80	171	158	171	177	19	171	0
dep7_09sept2014_Calf#6	MC	SMS00165	2006.107056	2006.842041	LF	100 Hz	0.441	120	220	100	181	154	173	184	48	181	0
dep7_09sept2014_Calf#6	MC	SMS00165	2008.333	2008.823	LF	100 Hz	0.408	110	190	80	172	153	165	177	39	NA	0
dep7_09sept2014_Calf#6	MC	SMS00165	2009.608032	2009.906982	LF	100 Hz	0.216	100	180	80	166	147	161	169	33	166	0
dep7_09sept2014_Calf#6	MC	SMS00165	2015.592041	2016.052979	LF	100 Hz	0.345	100	180	80	160	141	157	166	42	NA	0
dep7_09sept2014_Calf#6	MC	SMS00165	2017.564941	2017.974976	LF	100 Hz	0.221	110	180	70	164	146	161	166	35	164	0
dep7_09sept2014_Calf#6	MC	SMS00165	2018.685059	2019.016968	LF	100 Hz	0.215	110	190	80	161	149	162	174	54	161	0
dep7_09sept2014_Calf#6	MC	SMS00165	2023.264038	2023.92395	LF	100 Hz	0.485	90	190	100	177	143	159	171	3	172	0
dep7_09sept2014_Calf#6	MC	SMS00166	131.453201	132.0186	LF	100 Hz	0.203	120	180	60	158	169	146	178	32	NA	0
dep7_09sept2014_Calf#6	MC	SMS00166	132.725296	132.972595	LF	100 Hz	0.217	100	180	80	152	158	111	175	64	77	0
dep7_09sept2014_Calf#6	MC	SMS00166	133.4673	133.926605	LF	100 Hz	0.233	100	180	80	166	172	161	175	14	163	0
dep7_09sept2014_Calf#6	MC	SMS00166	134.5979	134.8806	LF	100 Hz	0.301	110	190	80	164	169	155	172	17	156	0
dep7_09sept2014_Calf#6	MC	SMS00166	146.010605	146.611298	LF	100 Hz	0.516	NA	NA	NA	NA	NA	NA	NA	NA	NA	0
dep7_09sept2014_Calf#6	MC	SMS00166	148.059906	148.519302	LF	100 Hz	0.26	NA	NA	NA	NA	NA	NA	NA	NA	NA	0
dep7_09sept2014_Calf#6	MC	SMS00166	149.331894	149.649902	LF	100 Hz	0.292	NA	NA	NA	NA	NA	NA	NA	NA	NA	0
dep7_09sept2014_Calf#6	MC	SMS00166	161.239197	161.981201	LF	100 Hz	0.48	NA	NA	NA	NA	NA	NA	NA	NA	NA	0
dep7_09sept2014_Calf#6	MC	SMS00166	163.571198	163.9953	LF	100 Hz	0.242	NA	NA	NA	NA	NA	NA	NA	NA	NA	0
dep7_09sept2014_Calf#6	MC	SMS00166	164.560593	164.949203	LF	100 Hz	0.175	NA	NA	NA	NA	NA	NA	NA	NA	NA	0
dep7_09sept2014_Calf#6	MC	SMS00166	515.145081	515.63269	LF	100 Hz	0.37	NA	NA	NA	NA	NA	NA	NA	NA	NA	0
dep7_09sept2014_Calf#6	MC	SMS00166	516.959778	517.366028	LF	100 Hz	0.34	NA	NA	NA	NA	NA	NA	NA	NA	NA	0
dep7_09sept2014_Calf#6	MC	SMS00166	519.668091	519.884827	LF	100 Hz	0.32	NA	NA	NA	NA	NA	NA	NA	NA	NA	0
dep7_09sept2014_Calf#6	MC	SMS00166	520.724304	521.076416	LF	100 Hz	0.207	NA	NA	NA	NA	NA	NA	NA	NA	NA	0
dep7_09sept2014_Calf#6	MC	SMS00166	528.334778	528.713928	LF	100 Hz	0.266	NA	NA	NA	NA	NA	NA	NA	NA	NA	0
dep7_09sept2014_Calf#6	MC	SMS00166	529.44519	529.688904	LF	100 Hz	0.191	NA	NA	NA	NA	NA	NA	NA	NA	NA	0
dep7_09sept2014_Calf#6	MC	SMS00166	541.849304	542.309814	LF	100 Hz	0.228	NA	NA	NA	NA	NA	NA	NA	NA	NA	0
dep7_09sept2014_Calf#6	MC	SMS00166	547.69928	548.105591	LF	100 Hz	0.53	NA	NA	NA	NA	NA	NA	NA	NA	NA	0
dep7_09sept2014_Calf#6	MC	SMS00166	549.378479	549.920227	LF	100 Hz	0.302	NA	NA	NA	NA	NA	NA	NA	NA	NA	0
dep7_09sept2014_Calf#6	MC	SMS00166	550.407715	550.786804	LF	100 Hz	0.171	NA	NA	NA	NA	NA	NA	NA	NA	NA	0
dep7_09sept2014_Calf#6	MC	SMS00166	551.491028	551.788879	LF	100 Hz	0.228	NA	NA	NA	NA	NA	NA	NA	NA	NA	0
dep7_09sept2014_Calf#6	MC	SMS00166	562.296082	562.53418	LF	100 Hz	0.357	NA	NA	NA	NA	NA	NA	NA	NA	NA	0
dep7_09sept2014_Calf#6	MC	SMS00166	563.416077	563.780212	LF	100 Hz	0.256	NA	NA	NA	NA	NA	NA	NA	NA	NA	0
dep7_09sept2014_Calf#6	MC	SMS00166	564.228088	564.550171	LF	100 Hz	0.357	NA	NA	NA	NA	NA	NA	NA	NA	NA	0
dep7_09sept2014_Calf#6	MC	SMS00166	572.180176	572.474182	LF	100 Hz	0.284	NA	NA	NA	NA	NA	NA	NA	NA	NA	0
dep7_09sept2014_Calf#6	MC	SMS00166	577.962219	578.508179	LF	100 Hz	0.402	NA	NA	NA	NA	NA	NA	NA	NA	NA	0
dep8_10sept2014_Calf#7	MC	SMS00193	574.572083	575.050476	LF	100 Hz	0.432	NA	NA	NA	NA	NA	NA	NA	NA	NA	0
dep8_10sept2014_Calf#7	MC	SMS00193	576.660522	577.16217	LF	100 Hz	0.432	NA	NA	NA	NA	NA	NA	NA	NA	NA	0
dep8_10sept2014_Calf#7	MC	SMS00193	583.158813	583.520508	LF	100 Hz	0.35	NA	NA	NA	NA	NA	NA	NA	NA	NA	0
dep8_10sept2014_Calf#7	MC	SMS00193	590.651306	591.018677	LF	100 Hz	0.42	NA	NA	NA	NA	NA	NA	NA	NA	NA	0
dep8_10sept2014_Calf#7	MC	SMS00193	598.251282	598.935425	LF	100 Hz	0.59	NA	NA	NA	NA	NA	NA	NA	NA	NA	0
dep8_10sept2014_Calf#7	MC	SMS00193	600.822693	601.41803	LF	100 Hz	0.52	NA	NA	NA	NA	NA	NA	NA	NA	NA	0
dep8_10sept2014_Calf#7	MC	SMS00193	606.384399	606.987915	LF	100 Hz	0.62	NA	NA	NA	NA	NA	NA	NA	NA	NA	0
dep8_10sept2014_Calf#7	MC	SMS00193	609.06189	609.350891	LF	100 Hz	0.51	NA	NA	NA	NA	NA	NA	NA	NA	NA	0
dep8_10sept2014_Calf#7	MC	SMS00193	614.391418	614.935425	LF	100 Hz	0.63	NA	NA	NA	NA	NA	NA	NA	NA	NA	0
dep8_10sept2014_Calf#7	MC	SMS00193	616.839417	617.179382	LF	100 Hz	0.28	NA	NA	NA	NA	NA	NA	NA	NA	NA	0
dep8_10sept2014_Calf#7	MC	SMS00193	622.581421	623.112183	LF	100 Hz	0.473	NA	NA	NA	NA	NA	NA	NA	NA	NA	0
dep8_10sept2014_Calf#7	MC	SMS00193	623.977783	624.198303	LF	100 Hz	0.218	NA	NA	NA	NA	NA	NA	NA	NA	NA	0
dep8_10sept2014_Calf#7	MC	SMS00193	1221.907959	1222.432983	LF	100 Hz	0.338	90	150	NA	NA	NA	NA	NA	NA	NA	0
dep8_10sept2014_Calf#7	MC	SMS00193	1228.13501	1228.597046	LF	100 Hz	0.344	120	190	NA	NA	NA	NA	NA	NA	NA	0
dep8_10sept2014_Calf#7	MC	SMS00193	1229.847046	1230.791992	LF	100 Hz	0.825	100	180	NA	NA	NA	NA	NA	NA	NA	0
dep8_10sept2014_Calf#7	MC	SMS00193	1246.365967	1247.121948	LF	100 Hz	0.545	NA	NA	NA	NA	NA	NA	NA	NA	NA	0
dep8_10sept2014_Calf#7	MC	SMS00193	1249.011963	1249.68396	LF	100 Hz	0.407	NA	NA	NA	NA	NA	NA	NA	NA	NA	0
dep8_10sept2014_Calf#7	MC	SMS00193	1638.835	1639.161	LF	100 Hz	0.346	90	140	NA	123	350	1574	3936	8	117	0
dep8_10sept2014_Calf#7	MC	SMS00194	309.988892	310.420685	LF	100 Hz	0.31	140	180	40	NA	NA	NA	NA	NA	NA	0
dep8_10sept2014_Calf#7	MC	SMS00194	312.056091	312.435486	LF	100 Hz	0.375	110	170	60	NA	NA	NA	NA	NA	NA	0
dep8_10sept2014_Calf#7	MC	SMS00194	313.207397	313.442902	LF	100 Hz	0.247	120	180	60	NA	NA	NA	NA	NA	NA	0
dep8_10sept2014_Calf#7	MC	SMS00194	314.201813	314.528809	LF	100 Hz	0.319	120	170	50	NA	NA	NA	NA	NA	NA	0
dep8_10sept2014_Calf#7	MC	SMS00194	326.150208	326.5737	LF	100 Hz	0.386	120	170	50	NA	NA	NA	NA	NA	NA	0
dep8_10sept2014_Calf#7	MC	SMS00194	328.146698	328.499603	LF	100 Hz	0.38	110	170	60	NA	NA	NA	NA	NA	NA	0
dep8_10sept2014_Calf#7	MC	SMS00194	329.185211	329.497803	LF	100 Hz	0.316	110	180	70	NA	NA	NA	NA	NA	NA	0
dep8_10sept2014_Calf#7	MC	SMS00194	869.350403	869.704712	LF	100 Hz	0.237	120	170	50	153	238	638	1787	13	NA	0
dep8_10sept2014_Calf#7	MC	SMS00194	876.644287	876.971313	LF	100 Hz	0.306	NA	NA	NA	142	263	585	1784	19	NA	0
dep8_10sept2014_Calf#7	MC	SMS00194	878.960571	879.223999	LF	100 Hz	0.26	110	160	50	140	203	659	1832	10	NA	0
dep1_5août2013_Mother#1	MC	SMS00017	1085.854004	1086.340942	LF	boom	0.222	40	90	50	NA	NA	NA	NA	NA	NA	0
dep1_5août2013_Mother#1	MC	SMS00017	1086.626953	1087.113037	LF	boom	0.167	40	100	60	NA	NA	NA	NA	NA	NA	0
dep1_5août2013_Mother#1	MC	SMS00017	1091.272949	1091.66394	LF	boom	0.149	40	90	50	NA	NA	NA	NA	NA	NA	0
dep1_5août2013_Mother#1	MC	SMS00017	1091.909058	1092.364014	LF	boom	0.236	30	80	50	NA	NA	NA	NA	NA	NA	0
dep1_5août2013_Mother#1	MC	SMS00017	1095.921021	1096.358032	LF	boom	0.22	50	100	50	NA	NA	NA	NA	NA	NA	0
dep1_5août2013_Mother#1	MC	SMS00017	1096.998047	1097.662964	LF	boom	0.402	40	80	40	NA	NA	NA	NA	NA	NA	0
dep1_5août2013_Mother#1	MC	SMS00017	1100.005005	1100.729004	LF	boom	0.264	40	100	60	NA	NA	NA	NA	NA	NA	0
dep1_5août2013_Mother#1	MC	SMS00017	1101.166016	1101.771973	LF	boom	0.253	30	90	60	NA	NA	NA	NA	NA	NA	0
dep1_5août2013_Mother#1	MC	SMS00017	1104.264038	1104.83606	LF	boom	0.182	40	100	60	NA	NA	NA	NA	NA	NA	0
dep1_5août2013_Mother#1	MC	SMS00017	1104.988037	1105.509033	LF	boom	0.204	30	90	60	NA	NA	NA	NA	NA	NA	0
dep1_5août2013_Mother#1	MC	SMS00017	1106.047974	1106.619995	LF	boom	0.174	40	80	40	NA	NA	NA	NA	NA	NA	0
dep1_5août2013_Mother#1	MC	SMS00017	1108.510986	1109.016968	LF	boom	0.147	40	90	50	NA	NA	NA	NA	NA	NA	0
dep1_5août2013_Mother#1	MC	SMS00017	1109.718994	1110.220947	LF	boom	0.255	40	90	50	NA	NA	NA	NA	NA	NA	0
dep1_5août2013_Mother#1	MC	SMS00017	1113.755981	1116.103027	LF	boom	0.27	40	90	50	NA	NA	NA	NA	NA	NA	0
dep1_5août2013_Mother#1	MC	SMS00017	1114.077026	1114.571045	LF	boom	0.297	30	90	60	NA	NA	NA	NA	NA	NA	0
dep1_5août2013_Mother#1	MC	SMS00017	1115.151978	1115.696045	LF	boom	0.249	40	80	40	122	89	109	125	8	NA	0
dep1_5août2013_Mother#1	MC	SMS00017	1117.282959	1118.213989	LF	boom	0.249	50	110	60	71	73	83	127	32	NA	0
dep1_5août2013_Mother#1	MC	SMS00017	1120.276001	1120.848999	LF	boom	0.255	40	90	50	NA	NA	NA	NA	NA	NA	0
dep1_5août2013_Mother#1	MC	SMS00017	1123.824951	1124.208008	LF	boom	0.245	40	90	50	NA	NA	NA	NA	NA	NA	0
dep1_5août2013_Mother#1	MC	SMS00017	1124.932983	1125.39502	LF	boom	0.216	50	100	50	NA	NA	NA	NA	NA	NA	0
dep1_5août2013_Mother#1	MC	SMS00017	1126.021973	1126.505981	LF	boom	0.216	30	90	60	NA	NA	NA	NA	NA	NA	0
dep1_5août2013_Mother#1	MC	SMS00017	1129.311035	1129.883057	LF	boom	0.226	40	100	60	NA	NA	NA	NA	NA	NA	0
dep1_5août2013_Mother#1	MC	SMS00017	1130.411011	1130.862061	LF	boom	0.236	40	90	50	70	67	74	86	27	NA	0
dep1_5août2013_Mother#1	MC	SMS00017	1140.35498	1140.970947	LF	boom	0.235	40	90	50	NA	NA	NA	NA	NA	NA	0
dep1_5août2013_Mother#1	MC	SMS00017	1263.43103	1264.329956	LF	boom	0.198	80	130	50	109	77	106	114	14	54	0
dep1_5août2013_Mother#1	MC	SMS00017	1268.112061	1270.274048	LF	boom	0.246	80	120	40	96	92	99	115	14	NA	0
dep1_5août2013_Mother#1	MC	SMS00017	1269.38501	1270.369995	LF	boom	0.258	80	160	80	148	112	123	148	14	NA	0
dep1_5août2013_Mother#1	MC	SMS00017	1270.390991	1271.44104	LF	boom	0.228	110	160	50	140	125	140	145	13	NA	0
dep1_5août2013_Mother#1	MC	SMS00017	1280.199951	1280.717041	LF	boom	0.231	80	140	60	120	112	120	125	23	NA	0
dep1_5août2013_Mother#1	MC	SMS00017	1281.258057	1281.844971	LF	boom	0.343	90	140	50	122	120	123	128	11	122	0
dep1_5août2013_Mother#1	MC	SMS00017	1284.677979	1286.906006	LF	boom	0.392	80	140	60	114	102	113	116	10	NA	0
dep1_5août2013_Mother#1	MC	SMS00017	186.022	1286.379	LF	boom	0.336	90	140	50	116	116	119	122	11	116	0
dep1_5août2013_Mother#1	MC	SMS00017	1298.20105	1298.812012	LF	boom	0.359	90	140	50	115	112	116	119	12	115	0
dep1_5août2013_Mother#1	MC	SMS00017	1299.161987	1299.828003	LF	boom	0.22	80	120	40	103	103	109	117	26	NA	0
dep1_5août2013_Mother#1	MC	SMS00017	1302.807983	1303.36499	LF	boom	0.322	80	150	70	103	103	115	123	12	NA	0
dep1_5août2013_Mother#1	MC	SMS00017	1303.769043	1304.182983	LF	boom	0.293	90	150	60	124	118	124	128	21	124	0
dep1_5août2013_Mother#1	MC	SMS00017	1314.38501	1314.995972	LF	boom	0.371	80	120	40	100	100	105	114	20	NA	0
dep1_5août2013_Mother#1	MC	SMS00017	1315.291992	1315.892944	LF	boom	0.216	70	110	40	98	99	102	137	8	NA	0
dep1_5août2013_Mother#1	MC	SMS00017	1318.917969	1319.527954	LF	boom	0.357	80	120	40	112	101	111	119	29	NA	0
dep1_5août2013_Mother#1	MC	SMS00017	1320	1320.555054	LF	boom	0.344	80	110	30	99	96	101	105	16	99	0
dep1_5août2013_Mother#1	MC	SMS00017	1322.527	1322.725	LF	boom	0.198	90	140	50	120	112	120	134	21	NA	0
dep1_5août2013_Mother#1	MC	SMS00017	1323.412964	1323.912964	LF	boom	0.264	90	160	70	124	109	124	146	5	NA	0
dep1_5août2013_Mother#1	MC	SMS00017	1330.771973	1331.305054	LF	boom	0.355	70	110	40	103	97	103	106	15	34	0
dep1_5août2013_Mother#1	MC	SMS00017	1331.741943	1332.275024	LF	boom	0.293	70	100	30	90	90	93	120	7	90	0
dep1_5août2013_Mother#1	MC	SMS00017	1334.458984	1334.838013	LF	boom	0.232	90	110	20	109	108	115	130	32	53	0
dep1_5août2013_Mother#1	MC	SMS00017	1335.185059	1335.750977	LF	boom	0.348	80	120	40	105	102	108	115	13	105	0
dep1_5août2013_Mother#1	MC	SMS00017	1336.30896	1336.97998	LF	boom	0.451	70	110	40	96	96	98	102	11	96	0
dep1_5août2013_Mother#1	MC	SMS00017	1338.968018	1339.501953	LF	boom	0.287	70	140	70	93	93	101	121	17	NA	0
dep1_5août2013_Mother#1	MC	SMS00017	1340.172974	1340.633057	LF	boom	0.218	70	110	40	93	93	101	125	13	NA	0
dep1_5août2013_Mother#1	MC	SMS00017	1342.697998	1343.32605	LF	boom	0.195	50	90	40	73	73	79	89	24	37	0
dep1_5août2013_Mother#1	MC	SMS00017	1346.959961	1347.781006	LF	boom	0.319	70	110	40	94	92	95	98	8	94	0
dep1_5août2013_Mother#1	MC	SMS00017	1348.069946	1348.600952	LF	boom	0.276	70	110	40	94	92	99	116	23	NA	0
dep1_5août2013_Mother#1	MC	SMS00017	1351.021973	1351.572998	LF	boom	0.258	50	110	60	76	76	80	89	21	76	0
dep1_5août2013_Mother#1	MC	SMS00017	1351.465942	1351.843018	LF	boom	0.265	70	100	30	87	86	89	104	10	29	0
dep1_5août2013_Mother#1	MC	SMS00017	1352.203003	1352.623047	LF	boom	0.247	40	90	50	65	67	71	83	19	65	0
dep1_5août2013_Mother#1	MC	SMS00017	1355.063965	1355.588989	LF	boom	0.275	40	90	50	65	67	73	82	21	63	0
dep1_5août2013_Mother#1	MC	SMS00017	1356.192993	1356.70105	LF	boom	0.252	30	80	50	59	59	64	101	15	NA	0
dep1_5août2013_Mother#1	MC	SMS00017	1363.328979	1363.733032	LF	boom	0.283	70	110	40	98	92	98	104	19	50	0
dep1_5août2013_Mother#1	MC	SMS00017	1364.088989	1364.421997	LF	boom	0.231	40	90	50	64	65	73	92	23	NA	0
dep1_5août2013_Mother#1	MC	SMS00017	1364.389038	1364.81604	LF	boom	0.28	70	110	40	93	90	95	98	14	93	0
dep1_5août2013_Mother#1	MC	SMS00017	1365.244019	1365.633057	LF	boom	0.255	30	80	50	64	61	65	79	19	NA	0
dep1_5août2013_Mother#1	MC	SMS00017	1367.95105	1368.322021	LF	boom	0.268	70	110	40	89	87	92	115	10	NA	0
dep1_5août2013_Mother#1	MC	SMS00017	1368.545044	1368.911011	LF	boom	0.259	40	80	40	64	62	68	114	21	62	0
dep1_5août2013_Mother#1	MC	SMS00017	1368.968018	1369.352051	LF	boom	0.286	50	110	60	95	92	96	99	8	95	0
dep1_5août2013_Mother#1	MC	SMS00017	1379.645996	1380.019043	LF	boom	0.307	70	100	30	87	89	96	111	27	NA	0
dep1_5août2013_Mother#1	MC	SMS00017	1380.327026	1380.707031	LF	boom	0.266	70	100	30	95	96	105	124	10	31	0
dep1_5août2013_Mother#1	MC	SMS00017	1380.756958	1381.177002	LF	boom	0.354	40	90	50	65	68	74	84	24	70	0
dep1_5août2013_Mother#1	MC	SMS00017	1381.30896	1381.739014	LF	boom	0.342	50	100	50	84	81	88	134	18	NA	0
dep1_5août2013_Mother#1	MC	SMS00017	1497.779053	1500.228027	LF	boom	0.161	40	80	40	60	60	64	96	13	60	0
dep1_5août2013_Mother#1	MC	SMS00017	1502.465942	1503.026001	LF	boom	0.138	30	70	40	58	61	96	140	14	NA	0
dep1_5août2013_Mother#1	MC	SMS00017	1503.493042	1504.333008	LF	boom	0.104	30	80	50	58	58	61	90	14	58	0
dep1_5août2013_Mother#1	MC	SMS00017	1506.590942	1507.828979	LF	boom	0.216	40	100	60	57	60	77	98	8	NA	0
dep1_5août2013_Mother#1	MC	SMS00017	1515.029053	1515.625977	LF	boom	0.245	40	80	40	64	65	68	77	11	64	0
dep1_5août2013_Mother#1	MC	SMS00017	1515.980957	1516.784058	LF	boom	0.203	30	80	50	60	58	62	102	16	NA	0
dep1_5août2013_Mother#1	MC	SMS00017	1519.696045	1520.498047	LF	boom	0.217	30	80	50	59	57	62	71	18	NA	0
dep1_5août2013_Mother#1	MC	SMS00017	1520.871948	1521.468994	LF	boom	0.189	30	80	50	57	56	61	101	14	58	0
dep1_5août2013_Mother#1	MC	SMS00017	1523.887939	1524.619995	LF	boom	0.168	30	70	40	57	57	61	102	14	58	0
dep1_5août2013_Mother#1	MC	SMS00017	1532.296021	1533.061035	LF	boom	0.31	40	80	40	64	64	66	73	9	71	0
dep1_5août2013_Mother#1	MC	SMS00017	1533.472046	1534.18103	LF	boom	0.228	30	80	50	61	59	63	70	15	64	0
dep1_5août2013_Mother#1	MC	SMS00017	1537.272949	1537.942993	LF	boom	0.145	30	70	40	52	55	80	106	14	48	0
dep1_5août2013_Mother#1	MC	SMS00017	1538.296021	1539.118042	LF	boom	0.266	30	90	60	64	62	66	73	18	64	0
dep1_5août2013_Mother#1	MC	SMS00017	1541.680054	1542.420044	LF	boom	0.234	30	70	40	53	55	62	135	13	NA	0
dep1_5août2013_Mother#1	MC	SMS00017	1550.234009	1550.833008	LF	boom	0.308	50	100	50	80	80	86	93	19	NA	0
dep1_5août2013_Mother#1	MC	SMS00017	1551.302979	1551.973022	LF	boom	0.299	50	90	40	78	78	81	87	8	73	0
dep1_5août2013_Mother#1	MC	SMS00017	1554.775024	1555.540039	LF	boom	0.351	50	110	60	91	83	91	97	24	91	0
dep1_5août2013_Mother#1	MC	SMS00017	1556.009033	1556.652954	LF	boom	0.408	70	110	40	96	96	98	101	7	96	0
dep1_5août2013_Mother#1	MC	SMS00017	1566.970947	1567.506958	LF	boom	0.213	50	90	40	81	81	85	135	10	NA	0
dep1_5août2013_Mother#1	MC	SMS00017	1567.977051	1568.796021	LF	boom	0.337	70	110	40	101	98	102	106	13	NA	0
dep1_5août2013_Mother#1	MC	SMS00017	1571.840942	1572.364014	LF	boom	0.277	70	110	40	96	94	97	100	10	96	0
dep1_5août2013_Mother#1	MC	SMS00017	1572.766968	1573.463989	LF	boom	0.395	80	120	40	103	99	104	108	12	103	0
dep1_5août2013_Mother#1	MC	SMS00017	1583.582031	1584.214966	LF	boom	0.312	70	110	40	96	96	101	130	10	31	0
dep1_5août2013_Mother#1	MC	SMS00017	1584.616943	1585.162964	LF	boom	0.306	80	110	30	93	95	98	131	7	31	0
dep1_5août2013_Mother#1	MC	SMS00017	1588.364014	1588.823975	LF	boom	0.472	70	130	60	115	94	107	116	28	47	0
dep1_5août2013_Mother#1	MC	SMS00017	1589.275024	1589.869019	LF	boom	0.336	70	120	50	110	98	108	113	12	NA	0
dep1_5août2013_Mother#1	MC	SMS00017	1600.274048	1600.853027	LF	boom	0.237	50	100	50	80	82	84	136	8	NA	0
dep1_5août2013_Mother#1	MC	SMS00017	1601.313965	1601.866943	LF	boom	0.365	70	110	40	102	97	103	107	9	102	0
dep1_5août2013_Mother#1	MC	SMS00017	1604.317017	1604.73999	LF	boom	0.263	70	120	50	96	94	97	100	9	96	0
dep1_5août2013_Mother#1	MC	SMS00017	1605.026001	1605.52002	LF	boom	0.385	70	120	50	103	98	104	108	15	103	0
dep1_5août2013_Mother#1	MC	SMS00017	1609.261963	1609.776001	LF	boom	0.4	70	120	50	108	94	103	111	12	NA	0
dep1_5août2013_Mother#1	MC	SMS00017	1610.218018	1610.621948	LF	boom	0.3	70	100	30	NA	NA	NA	NA	NA	NA	0
dep1_5août2013_Mother#1	MC	SMS00017	1611.378052	1611.75	LF	boom	0.25	30	90	60	62	62	67	78	22	NA	0
dep1_5août2013_Mother#1	MC	SMS00017	1612.500977	1612.890015	LF	boom	0.29	40	80	40	NA	NA	NA	NA	NA	NA	0
dep1_5août2013_Mother#1	MC	SMS00017	1615.067993	1615.409058	LF	boom	0.16	40	90	50	83	76	84	96	29	83	0
dep1_5août2013_Mother#1	MC	SMS00017	1615.496948	1615.848999	LF	boom	0.26	50	100	50	62	64	71	92	20	NA	0
dep1_5août2013_Mother#1	MC	SMS00017	1616.630005	1616.963989	LF	boom	0.195	40	80	40	61	64	67	128	14	62	0
dep1_5août2013_Mother#1	MC	SMS00017	1617.551025	1617.96106	LF	boom	0.266	30	80	50	NA	NA	NA	NA	NA	NA	0
dep1_5août2013_Mother#1	MC	SMS00017	1618.530029	1618.95105	LF	boom	0.277	70	110	40	102	93	101	106	18	102	0
dep1_5août2013_Mother#1	MC	SMS00017	1621.928955	1622.386963	LF	boom	0.292	50	100	50	NA	NA	NA	NA	NA	NA	0
dep1_5août2013_Mother#1	MC	SMS00017	1622.953979	1623.411987	LF	boom	0.288	50	120	70	NA	NA	NA	NA	NA	NA	0
dep1_5août2013_Mother#1	MC	SMS00017	1625.781982	1626.462036	LF	boom	0.243	40	80	40	NA	NA	NA	NA	NA	NA	0
dep1_5août2013_Mother#1	MC	SMS00017	1630.713989	1633.204956	LF	boom	0.206	50	100	50	79	74	82	105	27	NA	0
dep1_5août2013_Mother#1	MC	SMS00017	1634.644043	1635.04895	LF	boom	0.237	70	100	30	93	92	95	99	11	93	0
dep1_5août2013_Mother#1	MC	SMS00017	1635.802979	1636.277954	LF	boom	0.258	40	90	50	79	68	80	108	30	NA	0
dep1_5août2013_Mother#1	MC	SMS00017	1637.785034	1638.177979	LF	boom	0.241	40	80	40	61	62	96	120	14	NA	0
dep1_5août2013_Mother#1	MC	SMS00017	1641.832031	1642.319946	LF	boom	0.241	40	70	30	59	60	105	138	12	NA	0
dep1_5août2013_Mother#1	MC	SMS00017	1642.819946	1643.327026	LF	boom	0.283	40	100	60	75	67	76	92	33	NA	0
dep1_5août2013_Mother#1	MC	SMS00017	1645.395996	1645.847046	LF	boom	0.25	40	80	40	60	60	64	115	12	58	0
dep1_5août2013_Mother#1	MC	SMS00017	1646.26001	1646.764038	LF	boom	0.308	40	80	40	NA	NA	NA	NA	NA	NA	0
dep1_5août2013_Mother#1	MC	SMS00017	1647.125	1647.480957	LF	boom	0.205	40	70	30	61	64	67	114	14	NA	0
dep1_5août2013_Mother#1	MC	SMS00017	1647.584961	1647.969971	LF	boom	0.179	50	110	60	82	83	92	123	32	NA	0
dep1_5août2013_Mother#1	MC	SMS00017	1655.51001	1655.92395	LF	boom	0.405	50	120	70	99	75	97	107	23	NA	0
dep1_5août2013_Mother#1	MC	SMS00017	1659.115967	1659.416016	LF	boom	0.198	30	80	50	60	61	68	117	13	NA	0
dep1_5août2013_Mother#1	MC	SMS00017	1660.037964	1660.396973	LF	boom	0.186	50	70	20	62	62	68	115	14	NA	0
dep1_5août2013_Mother#1	MC	SMS00017	1669.619995	1670.196045	LF	boom	0.275	40	90	50	62	64	71	86	24	NA	0
dep1_5août2013_Mother#1	MC	SMS00017	1670.819946	1671.475952	LF	boom	0.201	30	80	50	NA	NA	NA	NA	NA	NA	0
dep1_5août2013_Mother#1	MC	SMS00017	1675.244019	1675.780029	LF	boom	0.285	40	80	40	62	62	68	130	13	NA	0
dep1_5août2013_Mother#1	MC	SMS00017	1676.420044	1677.067993	LF	boom	0.35	30	80	50	58	62	109	152	16	NA	0
dep1_5août2013_Mother#1	MC	SMS00017	1685.384033	1685.833984	LF	boom	0.229	50	80	30	61	61	65	111	11	NA	0
dep1_5août2013_Mother#1	MC	SMS00017	1686.345947	1687.020996	LF	boom	0.27	40	80	40	62	64	73	115	23	NA	0
dep1_5août2013_Mother#1	MC	SMS00017	1738.458008	1739.578003	LF	boom	0.2	40	90	50	74	73	79	97	20	38	0
dep1_5août2013_Mother#1	MC	SMS00017	1742.012939	1742.831055	LF	boom	0.32	40	90	50	NA	NA	NA	NA	NA	NA	0
dep1_5août2013_Mother#1	MC	SMS00017	1909.870972	1910.375	LF	boom	0.266	40	90	50	71	71	77	134	19	NA	0
dep1_5août2013_Mother#1	MC	SMS00017	1911.02002	1911.564941	LF	boom	0.209	80	140	60	102	99	109	127	19	102	0
dep1_5août2013_Mother#1	MC	SMS00017	1918.290039	1918.97998	LF	boom	0.255	50	90	40	80	80	83	121	11	NA	0
dep1_5août2013_Mother#1	MC	SMS00017	1919.501953	1920.057983	LF	boom	0.333	50	90	40	73	70	77	104	17	NA	0
dep1_5août2013_Mother#1	MC	SMS00017	1923.204956	1923.946045	LF	boom	0.308	30	90	60	57	60	109	143	13	NA	0
dep1_5août2013_Mother#1	MC	SMS00017	1924.703979	1925.394043	LF	boom	0.301	30	90	60	57	60	65	111	21	55	0
dep1_5août2013_Mother#1	MC	SMS00017	1935.041992	1936.371948	LF	boom	0.446	30	80	50	59	61	70	119	21	54	0
dep1_5août2013_Mother#1	MC	SMS00017	1939.685059	1940.291016	LF	boom	0.27	40	90	50	61	61	70	131	20	NA	0
dep1_5août2013_Mother#1	MC	SMS00017	1940.812988	1941.52002	LF	boom	0.503	30	90	60	59	61	70	119	22	29	0
dep1_5août2013_Mother#1	MC	SMS00017	1944.246948	1944.886963	LF	boom	0.255	40	70	30	61	62	68	125	10	NA	0
dep1_5août2013_Mother#1	MC	SMS00017	1945.375	1946.131958	LF	boom	0.372	40	80	40	57	60	68	111	23	NA	0
dep1_5août2013_Mother#1	MC	SMS00017	1952.999023	1953.649048	LF	boom	0.393	30	90	60	72	62	73	97	29	NA	0
dep1_5août2013_Mother#1	MC	SMS00017	1954.108032	1954.733032	LF	boom	0.383	30	80	50	59	59	66	122	16	NA	0
dep1_5août2013_Mother#1	MC	SMS00017	1965.578003	1966.510986	LF	boom	0.37	30	80	50	58	60	98	125	10	NA	0
dep1_5août2013_Mother#1	MC	SMS00017	1969.910034	1970.782959	LF	boom	0.416	30	80	50	58	60	65	121	13	NA	0
dep1_5août2013_Mother#1	MC	SMS00017	1981.342041	1982.154053	LF	boom	0.345	30	80	50	58	60	104	128	10	60	0
dep1_5août2013_Mother#1	MC	SMS00017	1985.88501	1986.906982	LF	boom	0.345	30	80	50	58	60	65	114	17	NA	0
dep1_5août2013_Mother#1	MC	SMS00017	2000.901001	2001.307983	LF	boom	0.563	40	90	50	69	70	75	83	15	70	0
dep1_5août2013_Mother#1	MC	SMS00017	2004.702026	2005.168945	LF	boom	0.379	30	90	60	58	61	68	114	19	NA	0
dep1_5août2013_Mother#1	MC	SMS00017	2005.884033	2006.379028	LF	boom	0.339	40	90	50	61	65	78	121	22	NA	0
dep1_5août2013_Mother#1	MC	SMS00017	2008.214966	2009.323975	LF	boom	0.28	40	80	40	111	70	111	131	13	NA	0
dep1_5août2013_Mother#1	MC	SMS00017	2015.987061	2016.391968	LF	boom	0.325	30	80	50	62	64	68	123	13	62	0
dep1_5août2013_Mother#1	MC	SMS00017	2017.012939	2017.508057	LF	boom	0.343	30	80	50	58	60	67	115	19	58	0
dep1_5août2013_Mother#1	MC	SMS00017	2020.949951	2021.314941	LF	boom	0.279	30	80	50	57	61	70	84	29	NA	0
dep1_5août2013_Mother#1	MC	SMS00017	2021.890991	2022.269043	LF	boom	0.201	30	80	50	58	60	67	127	17	NA	0
dep1_5août2013_Mother#1	MC	SMS00017	2024.428955	2026.64502	LF	boom	0.276	70	120	50	99	96	101	119	16	33	0
dep7_12sept2013_Calf#1	MC	SMS00143	513.435181	513.867188	LF	boom	0.214	100	170	70	130	260	650	1431	24	NA	0
dep7_12sept2013_Calf#1	MC	SMS00143	514.365173	514.79718	LF	boom	0.219	80	170	90	118	249	366	1086	23	NA	0
dep7_12sept2013_Calf#1	MC	SMS00143	515.358215	515.688171	LF	boom	0.178	90	150	60	NA	NA	NA	NA	NA	NA	0
dep7_12sept2013_Calf#1	MC	SMS00143	518.147583	518.61969	LF	boom	0.279	80	150	70	106	202	420	1297	13	NA	0
dep7_12sept2013_Calf#1	MC	SMS00143	519.169678	519.595886	LF	boom	0.258	80	150	70	108	149	317	1357	5	NA	0
dep7_12sept2013_Calf#1	MC	SMS00143	520.13678	520.530884	LF	boom	0.236	70	130	60	NA	NA	NA	NA	NA	NA	0
dep7_12sept2013_Calf#1	MC	SMS00143	521.640076	522.148804	LF	boom	0.325	90	170	80	114	216	484	2204	46	38	0
dep7_12sept2013_Calf#1	MC	SMS00143	523.057678	523.548279	LF	boom	0.264	50	100	50	80	278	716	1560	21	NA	0
dep7_12sept2013_Calf#1	MC	SMS00143	524.160278	524.619324	LF	boom	0.238	50	90	40	NA	NA	NA	NA	NA	NA	0
dep7_12sept2013_Calf#1	MC	SMS00143	531.526123	531.927979	LF	boom	0.241	50	100	50	147	112	177	262	19	NA	0
dep7_12sept2013_Calf#1	MC	SMS00143	532.54187	533.085083	LF	boom	0.285	50	90	40	140	124	146	219	14	NA	0
dep7_12sept2013_Calf#1	MC	SMS00143	533.610779	534.078918	LF	boom	0.272	40	90	50	62	84	130	225	16	NA	0
dep7_12sept2013_Calf#1	MC	SMS00143	536.697998	537.210327	LF	boom	0.26	40	90	50	61	111	180	262	17	NA	0
dep7_12sept2013_Calf#1	MC	SMS00143	550.134827	550.660522	LF	boom	0.285	40	90	50	62	73	123	241	23	NA	0
dep7_12sept2013_Calf#1	MC	SMS00143	551.217773	551.952515	LF	boom	0.29	40	80	40	61	70	123	234	17	NA	0
dep7_12sept2013_Calf#1	MC	SMS00143	554.897522	555.581482	LF	boom	0.301	30	80	50	62	97	138	211	14	NA	0
dep7_12sept2013_Calf#1	MC	SMS00143	556.069214	556.721497	LF	boom	0.379	30	80	50	150	109	156	241	16	NA	0
dep7_12sept2013_Calf#1	MC	SMS00143	567.123474	567.630493	LF	boom	0.253	40	80	40	NA	NA	NA	NA	NA	NA	0
dep7_12sept2013_Calf#1	MC	SMS00143	568.303223	568.839478	LF	boom	0.169	40	80	40	60	92	153	235	13	NA	0
dep7_12sept2013_Calf#1	MC	SMS00143	572.193481	572.78833	LF	boom	0.276	30	90	60	NA	NA	NA	NA	NA	NA	0
dep7_12sept2013_Calf#1	MC	SMS00143	573.37323	573.89978	LF	boom	0.406	30	80	50	100	97	133	229	3	NA	0
dep7_12sept2013_Calf#1	MC	SMS00143	584.154175	584.673889	LF	boom	0.311	30	80	50	61	461	1527	2822	11	NA	0
dep7_12sept2013_Calf#1	MC	SMS00143	585.172729	585.828918	LF	boom	0.304	30	80	50	60	83	152	249	11	NA	0
dep7_12sept2013_Calf#1	MC	SMS00143	600.855896	601.635925	LF	boom	0.319	30	80	50	62	65	129	212	16	NA	0
dep7_12sept2013_Calf#1	MC	SMS00143	602.015076	602.730103	LF	boom	0.354	30	80	50	61	99	149	222	12	NA	0
dep7_12sept2013_Calf#1	MC	SMS00143	605.82843	606.673401	LF	boom	0.362	30	80	50	61	86	133	242	16	NA	0
dep7_12sept2013_Calf#1	MC	SMS00143	607.030884	607.810913	LF	boom	0.377	30	80	50	NA	NA	NA	NA	NA	NA	0
dep7_12sept2013_Calf#1	MC	SMS00143	1412.394043	1413.214966	LF	boom	0.392	40	90	50	NA	NA	NA	NA	NA	NA	0
dep7_12sept2013_Calf#1	MC	SMS00143	1424.636963	1425.253052	LF	boom	0.279	30	90	60	NA	NA	NA	NA	NA	NA	0
dep7_12sept2013_Calf#1	MC	SMS00143	1429.603027	1430.322021	LF	boom	0.315	30	90	60	NA	NA	NA	NA	NA	NA	0
dep7_12sept2013_Calf#1	MC	SMS00143	1442.036987	1442.891968	LF	boom	0.355	30	90	60	NA	NA	NA	NA	NA	NA	0
dep7_12sept2013_Calf#1	MC	SMS00143	1443.43103	1444.175049	LF	boom	0.369	30	80	50	NA	NA	NA	NA	NA	NA	0
dep7_12sept2013_Calf#1	MC	SMS00143	1447.198975	1448.069946	LF	boom	0.464	30	80	50	113	412	1468	3442	20	NA	0
dep7_12sept2013_Calf#1	MC	SMS00143	1448.401978	1449.28894	LF	boom	0.456	30	70	40	NA	NA	NA	NA	NA	NA	0
dep8_15sept2013_Calf#2	MCE	SMS00151	247.599106	248.169098	LF	boom	0.12	110	160	50	NA	NA	NA	NA	NA	NA	0
dep8_15sept2013_Calf#2	MCE	SMS00151	248.796097	249.394608	LF	boom	0.15	100	160	60	NA	NA	NA	NA	NA	NA	0
dep8_15sept2013_Calf#2	MCE	SMS00151	250.776794	251.432297	LF	boom	0.127	140	180	40	NA	NA	NA	NA	NA	NA	0
dep8_15sept2013_Calf#2	MCE	SMS00151	251.731598	252.230301	LF	boom	0.115	110	170	60	NA	NA	NA	NA	NA	NA	0
dep8_15sept2013_Calf#2	MCE	SMS00151	255.992294	256.619293	LF	boom	0.165	100	170	70	NA	NA	NA	NA	NA	NA	0
dep8_15sept2013_Calf#2	MCE	SMS00151	256.904297	257.502808	LF	boom	0.129	90	160	70	NA	NA	NA	NA	NA	NA	0
dep8_15sept2013_Calf#2	MCE	SMS00151	259.583313	260.267303	LF	boom	0.145	90	170	80	NA	NA	NA	NA	NA	NA	0
dep8_15sept2013_Calf#2	MCE	SMS00151	260.794586	261.393097	LF	boom	0.2	80	150	70	NA	NA	NA	NA	NA	NA	0
dep8_15sept2013_Calf#2	MCE	SMS00151	287.213715	288.143097	LF	boom	0.18	80	120	40	NA	NA	NA	NA	NA	NA	0
dep8_15sept2013_Calf#2	MCE	SMS00151	288.443787	289.127106	LF	boom	0.2	70	120	50	NA	NA	NA	NA	NA	NA	0
dep8_10sept2014_Calf#7	MC	SMS00193	1223.18103	1223.416016	LF	boom	0.112	110	150	NA	134	169	1069	2917	11	NA	0
dep8_10sept2014_Calf#7	MC	SMS00193	1223.998047	1224.271973	LF	boom	0.221	90	150	NA	134	134	669	2695	30	134	0
dep8_10sept2014_Calf#7	MC	SMS00193	1225.338989	1225.516968	LF	boom	0.114	100	150	NA	NA	NA	NA	NA	NA	NA	0
dep8_10sept2014_Calf#7	MC	SMS00193	1640.753052	1641.078003	LF	boom	0.226	80	140	NA	117	125	1127	3518	23	117	0
dep8_10sept2014_Calf#7	MC	SMS00193	1641.819946	1642.043945	LF	boom	0.206	110	140	NA	NA	NA	NA	NA	NA	NA	0
dep8_10sept2014_Calf#7	MC	SMS00193	1646.88501	1647.250977	LF	boom	0.32	90	150	NA	124	139	1318	3648	23	124	0
dep8_10sept2014_Calf#7	MC	SMS00193	1648.817017	1649.162964	LF	boom	0.278	90	120	NA	112	351	1470	3884	10	NA	0
dep8_10sept2014_Calf#7	MC	SMS00193	1649.751953	1650.078003	LF	boom	0.196	100	150	NA	127	314	2084	3897	23	NA	0
dep8_10sept2014_Calf#7	MC	SMS00194	886.098816	886.343811	LF	boom	0.196	100	160	60	130	229	795	1935	35	NA	0
dep1_5août2013_Mother#1	MC	SMS00024	704.738281	706.030273	LF	thowp	0.564	NA	NA	NA	NA	NA	NA	NA	NA	NA	0
dep8_15sept2013_Calf#2	MCE	SMS00150	1601.11499	1604.192017	LF	thowp	1.389	NA	NA	NA	NA	NA	NA	NA	NA	NA	0
dep4_26aout2014_Mother#7	MCE	SMS00063	115.187401	116.080704	LF	thowp	0.872	NA	NA	NA	NA	NA	NA	NA	NA	NA	0
dep4_26aout2014_Mother#7	MCE	SMS00063	255.078201	257.224915	LF	thowp	1.165	NA	NA	NA	NA	NA	NA	NA	NA	NA	0
dep4_26aout2014_Mother#7	MCE	SMS00063	481.009796	482.868805	LF	thowp	1.503	NA	NA	NA	NA	NA	NA	NA	NA	NA	0
dep4_26aout2014_Mother#7	MCE	SMS00063	640.717224	642.369019	LF	thowp	1.627	NA	NA	NA	NA	NA	NA	NA	NA	NA	0
dep4_26aout2014_Mother#7	MCE	SMS00063	1587.077026	1588.344971	LF	thowp	1.336	NA	NA	NA	NA	NA	NA	NA	NA	NA	0
dep4_26aout2014_Mother#7	MCE	SMS00063	1592.991943	1594.244019	LF	thowp	0.889	NA	NA	NA	NA	NA	NA	NA	NA	NA	0
dep4_26aout2014_Mother#7	MCE	SMS00067	980.180725	980.813416	LF	thowp	0.604	NA	NA	NA	NA	NA	NA	NA	NA	NA	0
dep4_26aout2014_Mother#7	MCE	SMS00071	764.286804	764.515686	LF	thowp	0.191	NA	NA	NA	96	96	246	462	26	NA	0
dep4_26aout2014_Mother#7	MCE	SMS00071	1695.983032	1696.194946	LF	thowp	0.15	NA	NA	NA	35	70	234	1218	23	NA	0
dep4_26aout2014_Mother#7	MCE	SMS00077	786.211609	787.114624	LF	thowp	0.881	NA	NA	NA	NA	NA	NA	NA	NA	NA	0
dep4_26aout2014_Mother#7	MCE	SMS00077	858.718323	860.402405	LF	thowp	0.73	NA	NA	NA	NA	NA	NA	NA	NA	NA	0
dep4_26aout2014_Mother#7	MCE	SMS00083	1543.607056	1544.317017	LF	thowp	0.644	NA	NA	NA	NA	NA	NA	NA	NA	NA	0
dep4_26aout2014_Mother#7	MCE	SMS00083	1547.281006	1548.843018	LF	thowp	1.466	NA	NA	NA	NA	NA	NA	NA	NA	NA	0
dep4_26aout2014_Mother#7	MCE	SMS00083	1791.015015	1791.557983	LF	thowp	0.584	NA	NA	NA	NA	NA	NA	NA	NA	NA	0
dep4_26aout2014_Mother#7	MCE	SMS00083	1805.886963	1807.149048	LF	thowp	1.195	NA	NA	NA	NA	NA	NA	NA	NA	NA	0
dep6_08sept2014_Calf#5	MCE	SMS00152	983.954224	984.571777	LF	thowp	0.99	NA	NA	NA	NA	NA	NA	NA	NA	NA	0
dep7_09sept2014_Calf#6	MC	SMS00167	1862.19397	1862.649048	LF	thowp	0.392	NA	NA	NA	NA	30	112	191	NA	NA	0
dep7_09sept2014_Calf#6	MC	SMS00167	1877.022949	1877.416016	LF	thowp	0.146	NA	NA	NA	NA	NA	NA	NA	NA	NA	0
dep7_09sept2014_Calf#6	MC	SMS00167	1920.630981	1921.380981	LF	thowp	0.722	NA	NA	NA	NA	23.4	84.9	158.2	NA	NA	0
dep7_09sept2014_Calf#6	MC	SMS00173	169.317505	170.458298	LF	thowp	1.029	NA	NA	NA	NA	27.8	87.1	322.9	NA	NA	0
dep8_10sept2014_Calf#7	MC	SMS00194	968.187317	968.924377	LF	thowp	0.715	NA	NA	NA	19	46	99	626	4	NA	0
dep8_10sept2014_Calf#7	MC	SMS00194	1461.203979	1462.255981	LF	thowp	0.87	NA	NA	NA	NA	NA	NA	NA	NA	NA	0
dep8_10sept2014_Calf#7	MC	SMS00194	1631.271973	1631.572998	LF	thowp	0.29	NA	NA	NA	67	70	87	263	11	NA	0
dep8_10sept2014_Calf#7	MC	SMS00195	927.650024	928.38623	LF	thowp	0.696	NA	NA	NA	NA	NA	NA	NA	NA	NA	0
dep8_10sept2014_Calf#7	MC	SMS00195	934.006714	934.891785	LF	thowp	0.664	NA	NA	NA	NA	NA	NA	NA	NA	NA	0
dep8_10sept2014_Calf#7	MC	SMS00195	954.16333	954.667725	LF	thowp	0.47	NA	NA	NA	105	61	96	128	23	NA	0
dep8_10sept2014_Calf#7	MC	SMS00195	954.860413	955.104004	LF	thowp	0.165	NA	NA	NA	NA	NA	NA	NA	NA	NA	0
dep8_10sept2014_Calf#7	MC	SMS00195	984.644714	984.950623	LF	thowp	0.179	NA	NA	NA	NA	NA	NA	NA	NA	NA	0
dep8_10sept2014_Calf#7	MC	SMS00195	1033.401001	1033.659058	LF	thowp	0.197	NA	NA	NA	90	55	99	372	14	NA	0
dep8_10sept2014_Calf#7	MC	SMS00195	1050.588	1050.771	LF	thowp	0.183	NA	NA	NA	38	41	82	202	20	NA	0
dep8_10sept2014_Calf#7	MC	SMS00195	1105.358	1105.358	LF	thowp	0.107	NA	NA	NA	29	41	82	234	52	29	0
dep8_10sept2014_Calf#7	MC	SMS00196	1562.444946	1562.869995	LF	thowp	0.386	NA	NA	NA	43	45	57	169	7	NA	0
dep9_11sept2014_Calf#8	MCE	SMS00202	440.676514	442.07901	LF	thowp	1.17	NA	NA	NA	NA	NA	NA	NA	NA	NA	0
dep1_5août2013_Mother#1	MC	SMS00020	57.85083	59.89658	LF	wop	0.299	NA	NA	NA	NA	NA	NA	NA	NA	NA	0
dep1_5août2013_Mother#1	MC	SMS00024	702.927917	703.599304	LF	wop	0.378	NA	NA	NA	413	251	439	1751	35	NA	0
dep2_7août2013_Mother#2	MCE	SMS00054	862.281677	863.861084	LF	wop	0.248	NA	NA	NA	NA	53	105	223	NA	NA	0
dep6_9sept2013_Mother#5	MCE	SMS00136	265.309113	265.701111	LF	wop	0.221	NA	NA	NA	NA	NA	NA	NA	NA	NA	0
dep8_15sept2013_Calf#2	MCE	SMS00151	658.950012	660.897888	LF	wop	0.481	NA	NA	NA	30	38	161	483	29	NA	0
dep4_26aout2014_Mother#7	MCE	SMS00071	762.349426	762.740173	LF	wop	0.326	NA	NA	NA	NA	NA	NA	NA	NA	NA	0
dep4_26aout2014_Mother#7	MCE	SMS00071	1694.089966	1694.973022	LF	wop	0.624	NA	NA	NA	57	58	115	281	8	NA	0
dep4_26aout2014_Mother#7	MCE	SMS00077	971.485718	972.035095	LF	wop	0.46	NA	NA	NA	NA	NA	NA	NA	NA	NA	0
dep4_26aout2014_Mother#7	MCE	SMS00083	1798.187012	1798.553955	LF	wop	0.565	NA	NA	NA	NA	NA	NA	NA	NA	NA	0
dep4_26aout2014_Mother#7	MCE	SMS00086	340.449005	340.605011	LF	wop	0.12	NA	NA	NA	NA	NA	NA	NA	NA	NA	0
dep6_08sept2014_Calf#5	MCE	SMS00150	1860.811035	1861.656982	LF	wop	0.851	NA	NA	NA	53	40	50	58	8	NA	0
dep7_09sept2014_Calf#6	MC	SMS00169	1592.061035	1592.213013	LF	wop	0.144	NA	NA	NA	23	52	146	328	35	NA	0
dep7_09sept2014_Calf#6	MC	SMS00169	1592.415039	1592.671997	LF	wop	0.231	NA	NA	NA	26	52	111	459	14	NA	0
dep8_10sept2014_Calf#7	MC	SMS00194	999.152588	999.948914	LF	wop	0.378	NA	NA	NA	NA	NA	NA	NA	NA	NA	0
dep8_10sept2014_Calf#7	MC	SMS00194	999.775	999.948	LF	wop	0.103	NA	NA	NA	84	64	90	219	55	NA	0
dep8_10sept2014_Calf#7	MC	SMS00195	898.678772	898.984314	LF	wop	0.294	NA	NA	NA	43	49	90	213	14	NA	0
dep8_10sept2014_Calf#7	MC	SMS00195	943.174377	943.453613	LF	wop	0.231	NA	NA	NA	41	41	87	187	32	NA	0
dep8_10sept2014_Calf#7	MC	SMS00195	958.237671	958.441711	LF	wop	0.184	60	190	130	NA	NA	NA	NA	NA	NA	0
dep8_10sept2014_Calf#7	MC	SMS00195	981.120422	981.350403	LF	wop	0.221	NA	NA	NA	46	46	90	152	17	NA	0
dep8_10sept2014_Calf#7	MC	SMS00195	1058.707031	1058.897949	LF	wop	0.183	NA	NA	NA	NA	NA	NA	NA	NA	NA	0
dep8_10sept2014_Calf#7	MC	SMS00195	1081.677979	1081.984985	LF	wop	0.155	NA	NA	NA	41	46	87	240	23	41	0
dep8_10sept2014_Calf#7	MC	SMS00195	1090.270996	1090.510986	LF	wop	0.207	NA	NA	NA	NA	NA	NA	NA	NA	NA	0
dep8_10sept2014_Calf#7	MC	SMS00195	1096.680054	1096.880005	LF	wop	0.152	NA	NA	NA	NA	NA	NA	NA	NA	NA	0
dep8_10sept2014_Calf#7	MC	SMS00195	1101.848999	1102.022949	LF	wop	0.164	NA	NA	NA	NA	NA	NA	NA	NA	NA	0
dep8_10sept2014_Calf#7	MC	SMS00195	1194.126953	1194.532959	LF	wop	0.24	NA	NA	NA	58	61	123	1048	55	NA	0
dep3_24aout2014_Mother#6	MC	SMS00025	782.52832	783.07373	LF	bass	0.508	NA	NA	NA	51	43	55	218	46	NA	0
dep3_16août2013_Mother#3	MCE	SMS00075	216.092	216.642	LF	bass	0.55	NA	NA	NA	20	32	108	565	0.949672	19	0
dep7_12sept2013_Calf#1	MC	SMS00141	1287.899	1288.747	LF	bass	0.848	NA	NA	NA	48	49	129	254	5	NA	0
dep7_12sept2013_Calf#1	MC	SMS00141	1289.363	1290.378	LF	bass	0.015	NA	NA	NA	50	48	97	252	3	NA	0
dep7_12sept2013_Calf#1	MC	SMS00141	1293.467	1294.446	LF	bass	0.978	NA	NA	NA	51	35	102	368	2	NA	0
dep4_26aout2014_Mother#7	MCE	SMS00067	1391.925049	1394.610962	LF	bass	2.42	NA	NA	NA	48	47	55	286	2	NA	0
dep4_26aout2014_Mother#7	MCE	SMS00072	538.764221	540.111877	LF	bass	1.67	NA	NA	NA	NA	NA	NA	NA	NA	NA	0
dep4_26aout2014_Mother#7	MCE	SMS00072	671.692993	672.97052	LF	bass	0.66	NA	NA	NA	NA	NA	NA	NA	NA	NA	0
dep4_26aout2014_Mother#7	MCE	SMS00072	684.468018	685.570496	LF	bass	0.95	NA	NA	NA	NA	NA	NA	NA	NA	NA	0
dep4_26aout2014_Mother#7	MCE	SMS00072	687.145508	688.020508	LF	bass	0.77	NA	NA	NA	49	20	73	249	4	NA	0
dep4_26aout2014_Mother#7	MCE	SMS00072	690.925476	691.905518	LF	bass	1.15	NA	NA	NA	49	49	111	594	3	NA	0
dep4_26aout2014_Mother#7	MCE	SMS00072	692.570496	694.110474	LF	bass	1.42	NA	NA	NA	49	48	98	300	2	NA	0
dep4_26aout2014_Mother#7	MCE	SMS00072	779.770508	781.492981	LF	bass	1.705	NA	NA	NA	49	42	49	141	10	NA	0
dep4_26aout2014_Mother#7	MCE	SMS00072	865.181274	871.120728	LF	bass	2.55	NA	NA	NA	48	46	88	313	3	NA	0
dep4_26aout2014_Mother#7	MCE	SMS00072	879.273315	883.518921	LF	bass	3.07	NA	NA	NA	NA	NA	NA	NA	NA	NA	0
dep4_26aout2014_Mother#7	MCE	SMS00075	340.89	343.19	LF	bass	1.962	NA	NA	NA	NA	NA	NA	NA	NA	NA	0
dep4_26aout2014_Mother#7	MCE	SMS00077	1773.103027	1774.692017	LF	bass	1.3	NA	NA	NA	51	15	51	103	5	NA	0
dep4_26aout2014_Mother#7	MCE	SMS00080	81.782	82.599	LF	bass	1.052	NA	NA	NA	49	37	51	113	5	NA	0
dep4_26aout2014_Mother#7	MCE	SMS00082	525.103821	528.839478	LF	bass	3.626	NA	NA	NA	52	13	51	104	2	NA	0
dep4_26aout2014_Mother#7	MCE	SMS00082	1210.959961	1213.411011	LF	bass	2.54	NA	NA	NA	NA	NA	NA	NA	NA	NA	0
dep4_26aout2014_Mother#7	MCE	SMS00083	336.297699	338.11731	LF	bass	0.912	NA	NA	NA	NA	NA	NA	NA	NA	NA	0
dep4_26aout2014_Mother#7	MCE	SMS00083	857.570496	858.461487	LF	bass	0.947	NA	NA	NA	NA	NA	NA	NA	NA	NA	0
dep4_26aout2014_Mother#7	MCE	SMS00083	1101.312012	1102.426025	LF	bass	1.436	NA	NA	NA	NA	NA	NA	NA	NA	NA	0
dep6_08sept2014_Calf#5	MCE	SMS00150	1784.508057	1785.944946	LF	bass	1.24	NA	NA	NA	NA	NA	NA	NA	NA	NA	0
dep6_08sept2014_Calf#5	MCE	SMS00150	1786.477051	1788.008057	LF	bass	1.49	NA	NA	NA	51	23	49	54	5	NA	0
dep6_08sept2014_Calf#5	MCE	SMS00150	1852.900024	1853.484009	LF	bass	0.575	NA	NA	NA	NA	NA	NA	NA	NA	NA	0
dep6_08sept2014_Calf#5	MCE	SMS00150	1854.477051	1855.348022	LF	bass	0.743	NA	NA	NA	NA	NA	NA	NA	NA	NA	0
dep6_08sept2014_Calf#5	MCE	SMS00152	1364.557983	1365.703003	LF	bass	1.11	NA	NA	NA	NA	NA	NA	NA	NA	NA	0
dep6_08sept2014_Calf#5	MCE	SMS00152	1459.261963	1460.088989	LF	bass	1.151	NA	NA	NA	NA	NA	NA	NA	NA	NA	0
dep7_09sept2014_Calf#6	MC	SMS00168	844.749817	846.201782	LF	bass	1.81	NA	NA	NA	55	25	59	174	5	NA	0
dep7_09sept2014_Calf#6	MC	SMS00168	851.459778	852.614807	LF	bass	0.88	NA	NA	NA	NA	NA	NA	NA	NA	NA	0
dep7_09sept2014_Calf#6	MC	SMS00169	911.294983	911.91449	LF	bass	0.533	NA	NA	NA	NA	19	98	333	NA	NA	0
dep7_09sept2014_Calf#6	MC	SMS00169	1755.333984	1756.678955	LF	bass	1.46	NA	NA	NA	48	39	51	155	4	NA	0
dep7_09sept2014_Calf#6	MC	SMS00169	1762.192993	1763.291992	LF	bass	2.41	NA	NA	NA	NA	NA	NA	NA	NA	NA	0
dep7_09sept2014_Calf#6	MC	SMS00169	1777.032959	1777.862061	LF	bass	1.19	NA	NA	NA	50	46	51	194	2	NA	0
dep7_09sept2014_Calf#6	MC	SMS00170	214.485397	216.2229	LF	bass	1.347	NA	NA	NA	50	48	53	248	6	NA	0
dep7_09sept2014_Calf#6	MC	SMS00170	748.674072	749.902405	LF	bass	1.228	NA	NA	NA	NA	NA	NA	NA	NA	NA	0
dep7_09sept2014_Calf#6	MC	SMS00170	756.323181	757.328186	LF	bass	0.68	NA	NA	NA	NA	NA	NA	NA	NA	NA	0
dep8_10sept2014_Calf#7	MC	SMS00194	524.387573	525.832825	LF	bass	1.45	NA	NA	NA	49	12	49	146	2	NA	0
dep8_10sept2014_Calf#7	MC	SMS00194	529.240417	529.651611	LF	bass	0.377	NA	NA	NA	49	49	153	2733	8	NA	0
dep8_10sept2014_Calf#7	MC	SMS00194	532.877686	533.416687	LF	bass	0.5	NA	NA	NA	48	36	51	1661	7	NA	0
dep8_10sept2014_Calf#7	MC	SMS00194	874.353821	875.541687	LF	bass	1.09	NA	NA	NA	42	42	44	288	4	42	0
dep8_10sept2014_Calf#7	MC	SMS00194	884.481689	885.875	LF	bass	1.26	NA	NA	NA	47	43	52	623	3	NA	0
dep8_10sept2014_Calf#7	MC	SMS00194	904.791321	905.178223	LF	bass	0.682	NA	NA	NA	42	40	43	84	5	42	0
dep8_10sept2014_Calf#7	MC	SMS00194	906.240173	906.66333	LF	bass	0.411	NA	NA	NA	43	43	46	67	8	NA	0
dep8_10sept2014_Calf#7	MC	SMS00194	910.416321	910.713318	LF	bass	0.376	NA	NA	NA	43	42	46	124	7	NA	0
dep8_10sept2014_Calf#7	MC	SMS00194	944.538818	945.619812	LF	bass	0.962	NA	NA	NA	47	41	47	95	5	NA	0
dep8_10sept2014_Calf#7	MC	SMS00194	950.610779	951.02478	LF	bass	0.358	NA	NA	NA	48	41	51	166	8	NA	0
dep8_10sept2014_Calf#7	MC	SMS00194	965.83667	966.756775	LF	bass	0.866	NA	NA	NA	42	39	43	72	4	NA	0
dep8_10sept2014_Calf#7	MC	SMS00194	1260.93396	1261.801025	LF	bass	1.04	NA	NA	NA	42	41	43	133	5	NA	0
dep8_10sept2014_Calf#7	MC	SMS00194	1299.327026	1299.817017	LF	bass	0.461	NA	NA	NA	NA	NA	NA	NA	NA	NA	0
dep8_10sept2014_Calf#7	MC	SMS00194	1308.488037	1309.342041	LF	bass	0.249	NA	NA	NA	46	46	52	166	11	NA	0
dep8_10sept2014_Calf#7	MC	SMS00194	1595.159058	1596.69104	LF	bass	1.07	NA	NA	NA	42	41	44	136	3	NA	0
dep8_10sept2014_Calf#7	MC	SMS00194	1597.666992	1599.439941	LF	bass	1.82	NA	NA	NA	43	44	81	242	7	NA	0
dep8_10sept2014_Calf#7	MC	SMS00194	1606.077026	1607.30603	LF	bass	1.24	NA	NA	NA	NA	42	111	352	NA	NA	0
dep8_10sept2014_Calf#7	MC	SMS00194	1620.072998	1621.407959	LF	bass	0.661	NA	NA	NA	45	43	46	145	5	NA	0
dep8_10sept2014_Calf#7	MC	SMS00195	402.902802	403.362213	LF	bass	0.35	NA	NA	NA	45	38	46	102	8	NA	0
dep8_10sept2014_Calf#7	MC	SMS00195	1009.275024	1009.518005	LF	bass	0.259	NA	NA	NA	NA	NA	NA	NA	NA	NA	0
dep8_10sept2014_Calf#7	MC	SMS00195	1009.674011	1009.812012	LF	bass	0.151	NA	NA	NA	NA	NA	NA	NA	NA	NA	0
dep8_10sept2014_Calf#7	MC	SMS00196	1288.60498	1291.952026	LF	bass	3.2	NA	NA	NA	44	44	47	141	3	44	0
dep8_10sept2014_Calf#7	MC	SMS00196	1311.503052	1312.012939	LF	bass	0.4	NA	NA	NA	48	42	102	1192	7	16	0
dep8_10sept2014_Calf#7	MC	SMS00196	1319.194946	1322.187012	LF	bass	2.42	NA	NA	NA	43	35	45	77	3	NA	0
dep8_10sept2014_Calf#7	MC	SMS00196	1323.118042	1325.446045	LF	bass	1.64	NA	NA	NA	46	45	49	135	3	NA	0
dep8_10sept2014_Calf#7	MC	SMS00196	1341.703003	1341.998047	LF	bass	0.31	NA	NA	NA	46	46	49	143	11	NA	0
dep8_10sept2014_Calf#7	MC	SMS00196	1342.401001	1342.785034	LF	bass	0.69	NA	NA	NA	46	45	55	704	7	NA	0
dep8_10sept2014_Calf#7	MC	SMS00196	1423.787964	1426.235962	LF	bass	2.13	NA	NA	NA	48	42	48	266	1	NA	0
dep8_10sept2014_Calf#7	MC	SMS00196	1466.905029	1467.33606	LF	bass	1.25	NA	NA	NA	45	24	45	97	6	NA	0
dep8_10sept2014_Calf#7	MC	SMS00196	1484.807007	1485.749023	LF	bass	1.17	NA	NA	NA	48	45	49	149	4	NA	0
dep8_10sept2014_Calf#7	MC	SMS00196	1487.177979	1487.907959	LF	bass	0.84	NA	NA	NA	46	45	47	96	6	NA	0
dep8_10sept2014_Calf#7	MC	SMS00196	1489.76001	1490.490967	LF	bass	3.28	NA	NA	NA	47	40	47	122	2	NA	0
dep8_10sept2014_Calf#7	MC	SMS00196	1497.285034	1498.333008	LF	bass	0.95	NA	NA	NA	47	19	47	94	4	NA	0
dep8_10sept2014_Calf#7	MC	SMS00196	1528.345947	1529.172974	LF	bass	0.697	NA	NA	NA	45	15	47	108	10	NA	0
dep8_10sept2014_Calf#7	MC	SMS00196	1530.363037	1532.116943	LF	bass	1.532	NA	NA	NA	NA	NA	NA	NA	NA	NA	0
dep8_10sept2014_Calf#7	MC	SMS00196	1541.300049	1542.427979	LF	bass	0.67	NA	NA	NA	42	42	45	158	4	42	0
dep8_10sept2014_Calf#7	MC	SMS00196	1546.208984	1548.72998	LF	bass	2.28	NA	NA	NA	41	42	45	140	6	41	0
dep8_10sept2014_Calf#7	MC	SMS00196	1552.046021	1553.373047	LF	bass	2.18	NA	NA	NA	45	44	73	174	2	NA	0
dep8_10sept2014_Calf#7	MC	SMS00196	1554.500977	1556.755981	LF	bass	0.8	NA	NA	NA	45	43	46	113	7	NA	0
dep8_10sept2014_Calf#7	MC	SMS00196	1559.541992	1560.802002	LF	bass	0.409	NA	NA	NA	45	42	46	100	7	NA	0
dep8_10sept2014_Calf#7	MC	SMS00196	1566.640015	1569.027954	LF	bass	2.36	NA	NA	NA	49	45	49	378	6	NA	0
dep8_10sept2014_Calf#7	MC	SMS00196	1573.207031	1574.998047	LF	bass	1.73	NA	NA	NA	44	44	45	133	2	44	0
dep8_10sept2014_Calf#7	MC	SMS00196	1579.284058	1582.203979	LF	bass	2.79	NA	NA	NA	46	45	51	383	2	NA	0
dep9_11sept2014_Calf#8	MCE	SMS00202	439.74	440.75	LF	bass	0.76	NA	NA	NA	NA	51	17	50	NA	NA	0
dep9_11sept2014_Calf#8	MCE	SMS00202	442.980988	443.580505	LF	bass	0.63	NA	NA	NA	NA	48	17	49	NA	NA	0
dep9_11sept2014_Calf#8	MCE	SMS00202	445.4505	445.928986	LF	bass	0.5	NA	NA	NA	NA	48	30	51	NA	NA	0
dep8_10sept2014_Calf#7	MC	SMS00194	397.741913	398.008606	LF	gru	0.233	NA	NA	NA	46	32	49	263	26	NA	0
dep8_10sept2014_Calf#7	MC	SMS00194	419.172394	419.383698	LF	gru	0.139	NA	NA	NA	NA	NA	NA	NA	NA	NA	0
dep8_10sept2014_Calf#7	MC	SMS00194	451.029388	451.195404	LF	gru	0.191	NA	NA	NA	19	20	43	568	24	NA	0
dep8_10sept2014_Calf#7	MC	SMS00194	451.906189	452.082214	LF	gru	0.149	NA	NA	NA	NA	NA	NA	NA	NA	NA	0
dep8_10sept2014_Calf#7	MC	SMS00194	461.360687	461.661591	LF	gru	0.266	NA	NA	NA	55	41	61	1028	17	NA	0
dep8_10sept2014_Calf#7	MC	SMS00194	466.604889	466.964294	LF	gru	0.302	NA	NA	NA	70	70	93	1743	32	NA	0
dep8_10sept2014_Calf#7	MC	SMS00194	467.3685	467.617615	LF	gru	0.208	NA	NA	NA	41	35	43	55	17	41	0
dep8_10sept2014_Calf#7	MC	SMS00194	474.319305	474.774292	LF	gru	0.281	70	100	30	87	29	90	1561	11	NA	0
dep8_10sept2014_Calf#7	MC	SMS00194	483.164307	483.464294	LF	gru	0.148	NA	NA	NA	11	76	1751	3058	23	NA	0
dep8_10sept2014_Calf#7	MC	SMS00194	974.483826	974.914307	LF	gru	0.48	NA	NA	NA	46	52	71	1297	39	NA	0
dep8_10sept2014_Calf#7	MC	SMS00194	1355.055054	1355.333008	LF	gru	0.247	NA	NA	NA	10	73	273	2717	13	NA	0
dep8_10sept2014_Calf#7	MC	SMS00195	55.92392	56.102421	LF	gru	0.255	NA	NA	NA	NA	NA	NA	NA	NA	NA	0
dep8_10sept2014_Calf#7	MC	SMS00195	60.887829	61.189499	LF	gru	0.273	NA	NA	NA	NA	NA	NA	NA	NA	NA	0
dep8_10sept2014_Calf#7	MC	SMS00195	915.544373	915.869507	LF	gru	0.247	NA	NA	NA	23	43	55	17	5	NA	0
dep8_10sept2014_Calf#7	MC	SMS00195	916.578186	916.813416	LF	gru	0.194	NA	NA	NA	NA	NA	NA	NA	NA	NA	0
dep8_10sept2014_Calf#7	MC	SMS00195	979.878113	980.232727	LF	gru	0.334	NA	NA	NA	43	41	61	149	17	NA	0
dep8_10sept2014_Calf#7	MC	SMS00195	986.367676	986.735413	LF	gru	0.234	180	250	70	80	73	83	190	19	NA	0
dep7_09sept2014_Calf#6	MC	SMS00167	1836.805054	1837.030029	LF	burp	0.2	NA	NA	NA	32	38	70	140	17	NA	0
dep7_09sept2014_Calf#6	MC	SMS00167	1840.071045	1840.509033	LF	burp	0.312	NA	NA	NA	64	35	70	439	8	NA	0
dep7_09sept2014_Calf#6	MC	SMS00167	1842.235962	1842.626953	LF	burp	0.318	NA	NA	NA	35	35	73	117	14	35	0
dep7_09sept2014_Calf#6	MC	SMS00167	1845.407959	1845.952026	LF	burp	0.42	NA	NA	NA	10	33	70	156	7	NA	0
dep7_09sept2014_Calf#6	MC	SMS00167	1848.296021	1849.088989	LF	burp	0.553	NA	NA	NA	NA	26	61	206	NA	NA	0
dep7_09sept2014_Calf#6	MC	SMS00167	1859.886963	1860.267944	LF	burp	0.304	NA	NA	NA	NA	NA	NA	NA	NA	NA	0
dep7_09sept2014_Calf#6	MC	SMS00167	1877.80896	1878.536011	LF	burp	0.662	NA	NA	NA	27	29	68	143	5	NA	0
dep7_09sept2014_Calf#6	MC	SMS00167	1885.583008	1886.43103	LF	burp	0.74	NA	NA	NA	NA	NA	NA	NA	NA	NA	0
dep7_09sept2014_Calf#6	MC	SMS00167	1892.365967	1893.060059	LF	burp	0.71	NA	NA	NA	29	22	59	123	4	NA	0
dep7_09sept2014_Calf#6	MC	SMS00167	1898.286011	1898.917969	LF	burp	0.53	NA	NA	NA	26	29	60	140	10	NA	0
dep7_09sept2014_Calf#6	MC	SMS00167	1903.928955	1904.484009	LF	burp	0.47	NA	NA	NA	26	29	79	210	7	27	0
dep7_09sept2014_Calf#6	MC	SMS00167	1912.880981	1913.224976	LF	burp	0.219	NA	NA	NA	26	32	105	263	20	NA	0
dep7_09sept2014_Calf#6	MC	SMS00167	1913.526978	1913.80896	LF	burp	0.177	NA	NA	NA	26	32	76	131	17	NA	0
dep7_09sept2014_Calf#6	MC	SMS00167	1914.44397	1914.839966	LF	burp	0.256	NA	NA	NA	26	35	82	404	14	NA	0
dep7_09sept2014_Calf#6	MC	SMS00168	898.720276	899.464111	LF	burp	0.7	NA	NA	NA	NA	NA	NA	NA	NA	NA	0
dep7_09sept2014_Calf#6	MC	SMS00168	936.120972	937.044922	LF	burp	0.82	NA	NA	NA	28	31	76	445	7	NA	0
dep7_09sept2014_Calf#6	MC	SMS00168	977.900879	978.630493	LF	burp	0.638	NA	NA	NA	23	27	114	287	4	NA	0
dep7_09sept2014_Calf#6	MC	SMS00169	1622.553955	1623.046997	LF	burp	0.44	NA	NA	NA	30	60	90	196	7	NA	0
dep8_10sept2014_Calf#7	MC	SMS00194	379.648712	381.522888	LF	guttural sound	0.546	NA	NA	NA	NA	NA	NA	NA	NA	NA	0
dep8_10sept2014_Calf#7	MC	SMS00194	427.807404	428.641388	LF	guttural sound	0.812	NA	NA	NA	NA	NA	NA	NA	NA	NA	0
dep8_10sept2014_Calf#7	MC	SMS00195	905.423523	906.284729	LF	guttural sound	0.776	NA	NA	NA	92	245	13	11	NA	NA	0
dep8_10sept2014_Calf#7	MC	SMS00195	968.094177	968.828003	LF	guttural sound	0.688	NA	NA	NA	97	75	103	367	9	NA	0
dep8_10sept2014_Calf#7	MC	SMS00195	1016.799988	1017.523987	LF	guttural sound	0.698	NA	NA	NA	107	56	102	179	20	NA	0
dep8_10sept2014_Calf#7	MC	SMS00195	1074.23999	1074.920044	LF	guttural sound	0.628	NA	NA	NA	NA	83	1494	2630	NA	NA	0
dep2_7août2013_Mother#2	MCE	SMS00054	947.6604	952.105591	AM	bug sound	2.65	NA	NA	NA	NA	NA	NA	NA	NA	NA	0
dep2_7août2013_Mother#2	MCE	SMS00054	957.684021	962.005005	AM	bug sound	3.098	NA	NA	NA	NA	NA	NA	NA	NA	NA	0
dep2_7août2013_Mother#2	MCE	SMS00054	962.178772	966.921997	AM	bug sound	3.626	NA	NA	NA	NA	NA	NA	NA	NA	NA	0
dep2_7août2013_Mother#2	MCE	SMS00054	971.976013	976.736023	AM	bug sound	3.276	NA	NA	NA	NA	NA	NA	NA	NA	NA	0
dep2_7août2013_Mother#2	MCE	SMS00054	977.164612	982.271484	AM	bug sound	3.37	NA	NA	NA	NA	NA	NA	NA	NA	NA	0
dep2_7août2013_Mother#2	MCE	SMS00054	987.032593	990.918274	AM	bug sound	3.219	140	260	120	NA	451	852	1543	NA	NA	0
dep2_7août2013_Mother#2	MCE	SMS00054	992.032288	996.346985	AM	bug sound	3.913	110	300	190	NA	499	1020	1547	NA	NA	0
dep2_7août2013_Mother#2	MCE	SMS00054	1002.116028	1006.75	AM	bug sound	3.33	NA	NA	NA	NA	NA	NA	NA	NA	NA	0
dep2_7août2013_Mother#2	MCE	SMS00054	1006.473999	1012.377014	AM	bug sound	4.2	NA	NA	NA	NA	NA	NA	NA	NA	NA	0
dep2_7août2013_Mother#2	MCE	SMS00054	1016.992004	1021.130005	AM	bug sound	3.186	NA	NA	NA	NA	NA	NA	NA	NA	NA	0
dep2_7août2013_Mother#2	MCE	SMS00054	1021.424011	1026.753052	AM	bug sound	3.582	NA	NA	NA	NA	NA	NA	NA	NA	NA	0
dep2_7août2013_Mother#2	MCE	SMS00054	1032.364014	1036.208984	AM	bug sound	2.885	260	330	70	NA	281	634	1265	NA	NA	0
dep2_7août2013_Mother#2	MCE	SMS00054	1036.81604	1041.229004	AM	bug sound	3.27	250	350	100	NA	NA	NA	NA	NA	NA	0
dep2_7août2013_Mother#2	MCE	SMS00054	1046.469971	1054.137939	AM	bug sound	2.72	240	330	90	NA	NA	NA	NA	NA	NA	0
dep2_7août2013_Mother#2	MCE	SMS00054	1236.020996	1239.839966	AM	bug sound	2.81	310	450	140	336	324	369	880	NA	NA	0
dep2_7août2013_Mother#2	MCE	SMS00054	1241.034058	1244.402954	AM	bug sound	2.717	300	490	190	337	344	434	893	NA	NA	0
dep2_7août2013_Mother#2	MCE	SMS00054	1249.843018	1252.637939	AM	bug sound	1.092	310	430	120	401	351	442	1199	NA	NA	0
dep2_7août2013_Mother#2	MCE	SMS00054	1795.629028	1800.261963	AM	bug sound	2.679	260	330	70	NA	NA	NA	NA	NA	NA	0
dep2_7août2013_Mother#2	MCE	SMS00054	1800.801025	1806.296997	AM	bug sound	3.267	260	360	100	294	344	817	1701	NA	295	0
dep2_7août2013_Mother#2	MCE	SMS00055	164.450302	168.125198	AM	bug sound	2.65	NA	NA	NA	NA	NA	NA	NA	NA	NA	0
dep2_7août2013_Mother#2	MCE	SMS00057	336.65741	340.320404	AM	trill	2.37	NA	NA	NA	449	472	650	1635	NA	NA	0
dep2_7août2013_Mother#2	MCE	SMS00057	341.245392	345.204407	AM	trill	3.119	NA	NA	NA	481	486	657	1484	NA	NA	0
dep2_7août2013_Mother#2	MCE	SMS00057	351.013397	355.046387	AM	trill	2.325	NA	NA	NA	487	448	625	1437	NA	NA	0
dep2_7août2013_Mother#2	MCE	SMS00057	356.097992	358.886688	AM	trill	2.289	430	480	50	422	487	700	1729	NA	NA	0
dep2_7août2013_Mother#2	MCE	SMS00057	364.666412	368.070404	AM	trill	1.938	370	410	40	426	430	688	1661	NA	NA	0
dep2_7août2013_Mother#2	MCE	SMS00057	369.439392	372.325409	AM	trill	1.948	NA	NA	NA	426	453	695	1700	NA	NA	0
dep3_16août2013_Mother#3	MCE	SMS00075	2106.958984	2110.926025	AM	trill	3.43	NA	NA	NA	NA	NA	NA	NA	NA	NA	0
dep3_16août2013_Mother#3	MCE	SMS00075	2111.333008	2115.530029	AM	trill	0.984	NA	NA	NA	NA	NA	NA	NA	NA	NA	0
dep3_16août2013_Mother#3	MCE	SMS00075	2121.180908	2125.608887	AM	trill	2.436	NA	NA	NA	NA	NA	NA	NA	NA	NA	0
dep3_16août2013_Mother#3	MCE	SMS00075	2127.469971	2130.268066	AM	trill	2.47	250	300	50	NA	NA	NA	NA	NA	NA	0
dep3_16août2013_Mother#3	MCE	SMS00076	744.314087	747.887024	AM	trill	3.382	NA	NA	NA	NA	NA	NA	NA	NA	NA	0
dep3_16août2013_Mother#3	MCE	SMS00076	748.687317	750.683777	AM	trill	1.56	NA	NA	NA	NA	NA	NA	NA	NA	NA	0
dep3_16août2013_Mother#3	MCE	SMS00076	800.943726	803.370422	AM	trill	2.022	NA	NA	NA	NA	NA	NA	NA	NA	NA	0
dep3_16août2013_Mother#3	MCE	SMS00076	825.683228	829.492188	AM	trill	3.579	NA	NA	NA	NA	NA	NA	NA	NA	NA	0
dep3_16août2013_Mother#3	MCE	SMS00076	830.517578	834.20459	AM	trill	2.354	NA	NA	NA	NA	NA	NA	NA	NA	NA	0
dep3_16août2013_Mother#3	MCE	SMS00076	841.334229	845.094421	AM	trill	2.736	NA	NA	NA	NA	NA	NA	NA	NA	NA	0
dep3_16août2013_Mother#3	MCE	SMS00076	846.022278	851.320679	AM	trill	3.825	NA	NA	NA	NA	NA	NA	NA	NA	NA	0
dep3_16août2013_Mother#3	MCE	SMS00076	856.008728	860.989685	AM	trill	2.789	NA	NA	NA	NA	NA	NA	NA	NA	NA	0
dep3_16août2013_Mother#3	MCE	SMS00076	861.55127	866.141602	AM	trill	2.866	NA	NA	NA	NA	NA	NA	NA	NA	NA	0
dep3_16août2013_Mother#3	MCE	SMS00076	1128.314941	1131.280029	AM	trill	2.22	NA	NA	NA	NA	NA	NA	NA	NA	NA	0
dep3_16août2013_Mother#3	MCE	SMS00076	1137.555054	1140.404053	AM	trill	2.178	280	380	100	NA	NA	NA	NA	NA	NA	0
dep3_16août2013_Mother#3	MCE	SMS00076	1142.444946	1145.717041	AM	trill	1.774	290	380	90	NA	NA	NA	NA	NA	NA	0
dep3_16août2013_Mother#3	MCE	SMS00076	1152.301025	1155.572998	AM	trill	1.99	300	380	80	NA	NA	NA	NA	NA	NA	0
dep3_16août2013_Mother#3	MCE	SMS00076	1156.921021	1160.115967	AM	trill	2.3	280	390	110	NA	NA	NA	NA	NA	NA	0
dep3_16août2013_Mother#3	MCE	SMS00076	1166.391968	1168.970947	AM	trill	1.179	300	380	80	NA	NA	NA	NA	NA	NA	0
dep3_16août2013_Mother#3	MCE	SMS00076	1170.81897	1173.282959	AM	trill	1.486	300	390	90	NA	NA	NA	NA	NA	NA	0
dep3_16août2013_Mother#3	MCE	SMS00076	1180.135986	1182.831055	AM	trill	1.942	310	390	80	NA	NA	NA	NA	NA	NA	0
dep3_16août2013_Mother#3	MCE	SMS00076	1184.370972	1187.759033	AM	trill	1.945	290	380	90	NA	NA	NA	NA	NA	NA	0
dep7_12sept2013_Calf#1	MC	SMS00143	948.439392	952.604492	AM	trill	3.26	NA	NA	NA	NA	NA	NA	NA	NA	NA	0
dep7_12sept2013_Calf#1	MC	SMS00143	953.183777	958.17627	AM	trill	3.83	NA	NA	NA	NA	NA	NA	NA	NA	NA	0
dep7_12sept2013_Calf#1	MC	SMS00143	963.582581	968.740723	AM	trill	4.29	NA	NA	NA	NA	NA	NA	NA	NA	NA	0
dep7_12sept2013_Calf#1	MC	SMS00143	968.740723	973.209229	AM	trill	3.33	NA	NA	NA	NA	NA	NA	NA	NA	NA	0
dep7_12sept2013_Calf#1	MC	SMS00143	978.946594	982.835815	AM	trill	3.059	NA	NA	NA	NA	NA	NA	NA	NA	NA	0
dep7_12sept2013_Calf#1	MC	SMS00143	983.966675	988.46283	AM	trill	4.25	NA	NA	NA	NA	NA	NA	NA	NA	NA	0
dep7_12sept2013_Calf#1	MC	SMS00143	994.294373	998.091919	AM	trill	3.23	NA	NA	NA	NA	357	531	1433	NA	NA	0
dep7_12sept2013_Calf#1	MC	SMS00143	998.996094	1003.534973	AM	trill	3.96	NA	NA	NA	NA	NA	NA	NA	NA	NA	0
dep7_12sept2013_Calf#1	MC	SMS00143	1010.75	1014.203979	AM	trill	2.95	NA	NA	NA	NA	NA	NA	NA	NA	NA	0
dep7_12sept2013_Calf#1	MC	SMS00143	1016.718018	1020.262024	AM	trill	5.02	NA	NA	NA	NA	NA	NA	NA	NA	NA	0
dep7_12sept2013_Calf#1	MC	SMS00143	1060.220947	1063.215942	AM	trill	3.303	NA	NA	NA	NA	NA	NA	NA	NA	NA	0
dep7_12sept2013_Calf#1	MC	SMS00143	1097.578003	1101.161987	AM	trill	3.418	NA	NA	NA	NA	NA	NA	NA	NA	NA	0
dep7_12sept2013_Calf#1	MC	SMS00143	1107.061035	1111.055054	AM	trill	3.15	NA	NA	NA	NA	NA	NA	NA	NA	NA	0
dep7_12sept2013_Calf#1	MC	SMS00143	1112.54895	1115.759033	AM	trill	2.39	NA	NA	NA	NA	NA	NA	NA	NA	NA	0
dep7_12sept2013_Calf#1	MC	SMS00143	1116.953979	1120.276978	AM	trill	3.45	NA	NA	NA	NA	NA	NA	NA	NA	NA	0
dep7_12sept2013_Calf#1	MC	SMS00143	1122.405029	1126.100952	AM	trill	3.13	NA	NA	NA	NA	NA	NA	NA	NA	NA	0
dep7_12sept2013_Calf#1	MC	SMS00143	1127.071045	1130.842041	AM	trill	2.94	NA	NA	NA	NA	NA	NA	NA	NA	NA	0
dep7_12sept2013_Calf#1	MC	SMS00143	1136.590942	1140.437012	AM	trill	3	NA	NA	NA	NA	NA	NA	NA	NA	NA	0
dep7_12sept2013_Calf#1	MC	SMS00143	1140.667969	1145.218018	AM	trill	2.83	NA	NA	NA	NA	NA	NA	NA	NA	NA	0
dep7_12sept2013_Calf#1	MC	SMS00143	1146.709961	1149.767944	AM	trill	3.5	NA	NA	NA	NA	NA	NA	NA	NA	NA	0
dep7_12sept2013_Calf#1	MC	SMS00143	1150.96106	1155.80896	AM	trill	3.25	120	310	190	NA	NA	NA	NA	NA	NA	0
dep7_12sept2013_Calf#1	MC	SMS00143	1156.255981	1160.358032	AM	trill	3.55	NA	NA	NA	NA	NA	NA	NA	NA	NA	0
dep7_12sept2013_Calf#1	MC	SMS00143	1166.623047	1171.098022	AM	trill	3.32	100	310	210	NA	NA	NA	NA	NA	NA	0
dep7_12sept2013_Calf#1	MC	SMS00143	1171.733032	1176.421997	AM	trill	3.09	120	320	200	276	280	937	2251	NA	NA	0
dep7_12sept2013_Calf#1	MC	SMS00143	1182.100952	1185.847046	AM	trill	2.861	NA	NA	NA	NA	NA	NA	NA	NA	NA	0
dep7_12sept2013_Calf#1	MC	SMS00143	1187.126953	1190.873047	AM	trill	3.408	NA	NA	NA	NA	NA	NA	NA	NA	NA	0
dep7_12sept2013_Calf#1	MC	SMS00143	1197.131958	1200.901978	AM	trill	3.04	NA	NA	NA	NA	NA	NA	NA	NA	NA	0
dep7_12sept2013_Calf#1	MC	SMS00143	1202.418945	1205.512939	AM	trill	2.74	NA	NA	NA	NA	NA	NA	NA	NA	NA	0
dep7_12sept2013_Calf#1	MC	SMS00144	997.282715	1000.643005	AM	trill	2.176	NA	NA	NA	NA	NA	NA	NA	NA	NA	0
dep7_12sept2013_Calf#1	MC	SMS00144	1002.229004	1005.893005	AM	trill	2.881	NA	NA	NA	NA	641	684	1136	NA	NA	0
dep8_15sept2013_Calf#2	MCE	SMS00151	1043.618042	1047.23999	AM	trill	2.773	NA	NA	NA	NA	NA	NA	NA	NA	NA	0
dep8_15sept2013_Calf#2	MCE	SMS00151	1053.652954	1057.759033	AM	trill	3.116	240	510	270	NA	NA	NA	NA	NA	NA	0
dep8_15sept2013_Calf#2	MCE	SMS00151	1059.100952	1062.670044	AM	trill	2.634	320	520	200	NA	NA	NA	NA	NA	NA	0
dep8_15sept2013_Calf#2	MCE	SMS00151	1068.760986	1072.973999	AM	trill	2.702	330	560	230	NA	NA	NA	NA	NA	NA	0
dep8_15sept2013_Calf#2	MCE	SMS00151	1074.073975	1078.26001	AM	trill	2.955	320	580	260	NA	NA	NA	NA	NA	NA	0
dep4_26aout2014_Mother#7	MCE	SMS00067	1780.005981	1782.83606	AM	trill	1.61	NA	NA	NA	324	319	673	1925	NA	NA	0
dep4_26aout2014_Mother#7	MCE	SMS00067	1802.473022	1803.926025	AM	trill	1.07	NA	NA	NA	NA	NA	NA	NA	NA	NA	0
dep4_26aout2014_Mother#7	MCE	SMS00067	1805.991943	1807.151978	AM	trill	1.09	NA	NA	NA	NA	NA	NA	NA	NA	NA	0
dep4_26aout2014_Mother#7	MCE	SMS00067	1810.862061	1812.035034	AM	trill	1.19	NA	NA	NA	287	283	431	930	NA	NA	0
dep4_26aout2014_Mother#7	MCE	SMS00067	1814.151978	1815.439941	AM	trill	1.51	NA	NA	NA	NA	NA	NA	NA	NA	NA	0
dep4_26aout2014_Mother#7	MCE	SMS00067	1824.422974	1825.932983	AM	trill	1.39	NA	NA	NA	NA	NA	NA	NA	NA	NA	0
dep4_26aout2014_Mother#7	MCE	SMS00067	1827.838013	1829.151001	AM	trill	1.52	NA	NA	NA	NA	NA	NA	NA	NA	NA	0
dep4_26aout2014_Mother#7	MCE	SMS00067	1832.5	1834.042969	AM	trill	1.63	NA	NA	NA	NA	NA	NA	NA	NA	NA	0
dep4_26aout2014_Mother#7	MCE	SMS00067	1835.97998	1837.621948	AM	trill	2.009	NA	NA	NA	293	271	345	921	NA	NA	0
dep4_26aout2014_Mother#7	MCE	SMS00067	1849.442017	1850.953003	AM	trill	1.237	NA	NA	NA	313	279	361	1046	NA	NA	0
dep4_26aout2014_Mother#7	MCE	SMS00067	1854.136963	1855.54895	AM	trill	1.276	NA	NA	NA	NA	NA	NA	NA	NA	NA	0
dep4_26aout2014_Mother#7	MCE	SMS00067	1857.387939	1858.897949	AM	trill	1.517	NA	NA	NA	260	302	494	1410	NA	NA	0
dep4_26aout2014_Mother#7	MCE	SMS00067	1876.088989	1877.204956	AM	trill	1	NA	NA	NA	308	298	570	1461	NA	NA	0
dep4_26aout2014_Mother#7	MCE	SMS00067	1879.628052	1880.93396	AM	trill	1.28	NA	NA	NA	NA	NA	NA	NA	NA	NA	0
dep4_26aout2014_Mother#7	MCE	SMS00067	1893.188965	1894.755981	AM	trill	1.36	NA	NA	NA	NA	NA	NA	NA	NA	NA	0
dep4_26aout2014_Mother#7	MCE	SMS00067	1898.135986	1899.567017	AM	trill	1.48	NA	NA	NA	NA	NA	NA	NA	NA	NA	0
dep4_26aout2014_Mother#7	MCE	SMS00067	1901.530029	1902.954956	AM	trill	1.413	NA	NA	NA	NA	NA	NA	NA	NA	NA	0
dep4_26aout2014_Mother#7	MCE	SMS00068	1053.052	1054.321	AM	trill	1.268	NA	NA	NA	286	349	829	2805	NA	NA	0
dep4_26aout2014_Mother#7	MCE	SMS00073	73.024834	74.395248	AM	trill	1.24	NA	NA	NA	NA	NA	NA	NA	NA	NA	0
dep4_26aout2014_Mother#7	MCE	SMS00073	76.551498	78.036919	AM	trill	1.46	NA	NA	NA	233	243	902	2736	NA	NA	0
dep4_26aout2014_Mother#7	MCE	SMS00073	81.34317	83.087334	AM	trill	1.52	NA	NA	NA	280	285	924	3828	NA	NA	0
dep4_26aout2014_Mother#7	MCE	SMS00073	85.435249	87.102753	AM	trill	1.45	NA	NA	NA	283	281	392	1905	NA	NA	0
dep4_26aout2014_Mother#7	MCE	SMS00073	95.971497	97.455002	AM	trill	1.51	NA	NA	NA	289	299	673	1751	NA	NA	0
dep4_26aout2014_Mother#7	MCE	SMS00073	99.035248	100.991798	AM	trill	1.7	NA	NA	NA	276	297	352	1459	NA	NA	0
dep4_26aout2014_Mother#7	MCE	SMS00073	104.184502	105.990501	AM	trill	1.6	NA	NA	NA	310	310	374	1896	NA	NA	0
dep4_26aout2014_Mother#7	MCE	SMS00073	107.656799	109.849701	AM	trill	2.003	NA	NA	NA	310	318	658	2077	NA	NA	0
dep4_26aout2014_Mother#7	MCE	SMS00073	121.896301	123.681297	AM	trill	1.592	NA	NA	NA	NA	NA	NA	NA	NA	NA	0
dep4_26aout2014_Mother#7	MCE	SMS00073	126.5373	128.182098	AM	trill	1.559	NA	NA	NA	313	309	486	1883	NA	NA	0
dep4_26aout2014_Mother#7	MCE	SMS00073	129.890594	131.9561	AM	trill	2.079	NA	NA	NA	327	333	604	1784	NA	NA	0
dep4_26aout2014_Mother#7	MCE	SMS00073	1052.005005	1053.845947	AM	trill	1.32	NA	NA	NA	NA	NA	NA	NA	NA	NA	0
dep4_26aout2014_Mother#7	MCE	SMS00073	1055.712036	1057.447998	AM	trill	1.85	NA	NA	NA	NA	NA	NA	NA	NA	NA	0
dep4_26aout2014_Mother#7	MCE	SMS00073	1060.765015	1062.42395	AM	trill	1.46	NA	NA	NA	NA	NA	NA	NA	NA	NA	0
dep4_26aout2014_Mother#7	MCE	SMS00073	1064.186035	1065.896973	AM	trill	1.93	NA	NA	NA	NA	NA	NA	NA	NA	NA	0
dep4_26aout2014_Mother#7	MCE	SMS00073	1075.097046	1076.573975	AM	trill	1.52	NA	NA	NA	NA	NA	NA	NA	NA	NA	0
dep4_26aout2014_Mother#7	MCE	SMS00073	1078.776978	1079.891968	AM	trill	1.249	NA	NA	NA	NA	NA	NA	NA	NA	NA	0
dep4_26aout2014_Mother#7	MCE	SMS00073	1083.650024	1084.842041	AM	trill	1.283	NA	NA	NA	NA	NA	NA	NA	NA	NA	0
dep4_26aout2014_Mother#7	MCE	SMS00073	1086.500977	1087.926025	AM	trill	1.496	NA	NA	NA	NA	NA	NA	NA	NA	NA	0
dep4_26aout2014_Mother#7	MCE	SMS00073	1097.472046	1098.552002	AM	trill	1.11	NA	NA	NA	NA	NA	NA	NA	NA	NA	0
dep4_26aout2014_Mother#7	MCE	SMS00073	1100.452026	1101.732056	AM	trill	1.38	NA	NA	NA	NA	NA	NA	NA	NA	NA	0
dep4_26aout2014_Mother#7	MCE	SMS00073	1104.991943	1106.212036	AM	trill	1.37	NA	NA	NA	NA	NA	NA	NA	NA	NA	0
dep4_26aout2014_Mother#7	MCE	SMS00073	1108.031982	1109.332031	AM	trill	1.23	NA	NA	NA	NA	NA	NA	NA	NA	NA	0
dep7_12sept2013_Calf#1	MC	SMS00143	1449.782959	1453.785034	AM	door	3.527	NA	NA	NA	NA	NA	NA	NA	NA	NA	0
dep7_12sept2013_Calf#1	MC	SMS00143	1465.660034	1470.340942	AM	door	3.775	NA	NA	NA	NA	NA	NA	NA	NA	NA	0
dep7_12sept2013_Calf#1	MC	SMS00143	1482.128052	1486.921997	AM	door	3.456	NA	NA	NA	NA	NA	NA	NA	NA	NA	0
dep7_12sept2013_Calf#1	MC	SMS00143	1498.869019	1502.704956	AM	door	3.368	NA	NA	NA	NA	NA	NA	NA	NA	NA	0
dep7_12sept2013_Calf#1	MC	SMS00143	1514.562988	1518.496948	AM	door	2.83	NA	NA	NA	844	824	1515	2849	NA	NA	0
dep2_7août2013_Mother#2	MCE	SMS00054	898.3	91.7	AM	whine	2.028	NA	NA	NA	NA	NA	NA	NA	NA	NA	0
dep2_7août2013_Mother#2	MCE	SMS00054	905.99	908.64	AM	whine	1.049	NA	NA	NA	NA	NA	NA	NA	NA	NA	0
dep2_7août2013_Mother#2	MCE	SMS00054	912.238892	916.623413	AM	whine	2.991	NA	NA	NA	NA	NA	NA	NA	NA	NA	0
dep2_7août2013_Mother#2	MCE	SMS00054	917.196899	921.174377	AM	whine	3.061	NA	NA	NA	NA	NA	NA	NA	NA	NA	0
dep2_7août2013_Mother#2	MCE	SMS00054	925.909912	930.459778	AM	whine	2.955	NA	NA	NA	NA	NA	NA	NA	NA	NA	0
dep2_7août2013_Mother#2	MCE	SMS00054	885.521973	887.528687	PS	gloop	1.081	NA	NA	NA	370.2	295.1	458.1	811.5	5.8	NA	8.9
dep2_7août2013_Mother#2	MCE	SMS00054	887.872681	892.631287	PS	gloop	3.449	NA	NA	NA	314.5	286.5	414.7	818.2	1.4	NA	10.8
dep2_7août2013_Mother#2	MCE	SMS00054	892.344727	898.25	PS	gloop	4.585	NA	NA	NA	375.1	322.6	407.4	752.7	2.3	NA	11.5
dep2_7août2013_Mother#2	MCE	SMS00054	902.03717	905.801819	PS	gloop	2.981	NA	NA	NA	826.7	358.1	667.7	903.4	1	NA	12.8
dep2_7août2013_Mother#2	MCE	SMS00054	864.489014	866.453186	PS	fry	1.078	NA	NA	NA	66	67	155	259	21	NA	20.9
dep7_09sept2014_Calf#6	MC	SMS00168	906.911926	908.381897	PS	fry	1.43	NA	NA	NA	20.1	29.2	104	772.7	7.6	NA	23.4
dep7_09sept2014_Calf#6	MC	SMS00168	1953.546021	1954.610962	PS	fry	0.868	NA	NA	NA	19.7	62.9	440.1	1652.3	5.8	NA	21.9
dep7_09sept2014_Calf#6	MC	SMS00168	1968.660034	1969.224976	PS	fry	0.471	NA	NA	NA	43	48	408	958	8	NA	21.4
dep7_09sept2014_Calf#6	MC	SMS00168	1977.916992	1978.623047	PS	fry	0.55	NA	NA	NA	24	79	543	1757	14	NA	25.8
dep7_09sept2014_Calf#6	MC	SMS00168	1987.384033	1988.204956	PS	fry	0.585	NA	NA	NA	41	52	166.9	768.3	11.7	NA	19.6
dep7_09sept2014_Calf#6	MC	SMS00169	1529.467041	1530.141968	PS	fry	0.682	NA	NA	NA	21.9	42.4	332.5	791	8	NA	21.7
dep7_09sept2014_Calf#6	MC	SMS00169	1553.819946	1554.464966	PS	fry	0.838	NA	NA	NA	29.2	30	57.8	554.4	8	NA	26.7
dep7_09sept2014_Calf#6	MC	SMS00169	1564.56604	1565.608032	PS	fry	0.964	NA	NA	NA	30	155.2	600.5	899.4	10.9	NA	26.5
dep7_09sept2014_Calf#6	MC	SMS00169	1569.561035	1570.917969	PS	fry	0.446	NA	NA	NA	23	61	128	626	10	NA	22.4
dep7_09sept2014_Calf#6	MC	SMS00170	124.249901	125.033203	PS	fry	0.658	NA	NA	NA	23.4	137.6	587.4	2523.9	4.3	NA	26.5
dep8_10sept2014_Calf#7	MC	SMS00194	386.569885	387.439697	PS	bubble sound	0.914	NA	NA	NA	40	71	256	698	7	NA	19
dep8_10sept2014_Calf#7	MC	SMS00194	1089.35498	1089.958984	PS	bubble sound	0.594	NA	NA	NA	38	54	143	300	14	NA	NA
dep8_10sept2014_Calf#7	MC	SMS00195	953.642029	953.862976	LF	snort	0.165	NA	NA	NA	35	46	125	416	35	NA	0
dep8_10sept2014_Calf#7	MC	SMS00195	979.333923	979.707581	LF	snort	0.276	NA	NA	NA	17	89	270	417	5	NA	0
dep8_10sept2014_Calf#7	MC	SMS00195	1006.190979	1006.26001	LF	snort	0.082	NA	NA	NA	NA	NA	NA	NA	NA	NA	0
dep8_10sept2014_Calf#7	MC	SMS00195	1006.757996	1006.893005	LF	snort	0.142	NA	NA	NA	41	52	105	257	17	NA	0
dep8_10sept2014_Calf#7	MC	SMS00195	1007.413025	1007.565979	LF	snort	0.14	NA	NA	NA	NA	NA	NA	NA	NA	NA	0
dep8_10sept2014_Calf#7	MC	SMS00195	1197.553	1197.613	LF	snort	0.06	NA	NA	NA	90	100	180	910	180	90	0
dep8_10sept2014_Calf#7	MC	SMS00195	1197.899	1198.092	LF	snort	0.192	NA	NA	NA	190	105	208	1110	23	NA	0
dep8_10sept2014_Calf#7	MC	SMS00195	1198.614	1198.746	LF	snort	0.132	NA	NA	NA	102	114	237	914	43	NA	0
dep8_10sept2014_Calf#7	MC	SMS00195	1199.156	1199.324	LF	snort	0.154	NA	NA	NA	169	181	427	1142	105	NA	0
dep8_10sept2014_Calf#7	MC	SMS00195	1199.753	1199.992	LF	snort	0.239	NA	NA	NA	102	105	205	1054	20	NA	0
dep8_10sept2014_Calf#7	MC	SMS00195	1200.374	1200.564	LF	snort	0.189	NA	NA	NA	93	143	237	486	17	91	0
dep8_10sept2014_Calf#7	MC	SMS00195	1200.977	1201.142	LF	snort	0.165	NA	NA	NA	175	175	316	1016	43	NA	0
dep2_7août2013_Mother#2	MCE	SMS00054	1577.214966	1581.526978	PS	moped	5.898	NA	NA	NA	418.9	209.6	422.9	1120.4	2.3	187	6.6
dep2_7août2013_Mother#2	MCE	SMS00054	1582.375977	1588.060059	PS	moped	2.912	NA	NA	NA	353	225	565.9	1506.5	1.6	170	5.9
dep2_7août2013_Mother#2	MCE	SMS00054	1592.439941	1596.446045	PS	moped	2.949	NA	NA	NA	439.2	403	765.9	1560.9	1.2	217	6.1
dep2_7août2013_Mother#2	MCE	SMS00054	1596.865967	1601.093018	PS	moped	3.458	NA	NA	NA	399.1	384.7	802.3	1639.5	1	196	5.9
dep_28aout2017_calf#28	MC	SMS00012	385.252502	385.522003	AM	AM grunt	0.276	NA	NA	NA	155	152	202	644	43	NA	NA
dep_17aout2016_calf#17	MCE	SMS00097	941.598	941.68	AM	AM grunt	0.082	NA	NA	NA	NA	NA	NA	NA	NA	NA	NA
dep_28aout2017_calf#28	MC	SMS00012	1023.791992	1024.297974	AM	AM grunt	0.344	NA	NA	NA	152	139	187	454	10	NA	NA
dep_28aout2017_calf#28	MC	SMS00012	532.370911	532.815674	LF	gru	0.094	NA	NA	NA	111	82	140	222	87	NA	NA
dep_28aout2017_calf#28	MC	SMS00012	531.520508	531.703674	LF	gru	0.104	NA	NA	NA	111	111	175	498	170	NA	NA
dep_28aout2017_calf#28	MC	SMS00012	1004.567993	1004.669006	LF	snort	0.05	NA	NA	NA	280	230	320	450	363	NA	0
dep_28aout2017_calf#28	MC	SMS00012	384.893188	385.04071	LF	snort	0.08	NA	NA	NA	70	100	190	320	76	NA	0
dep_18aout2016_calf#18_sim	MC	SMS00050	2134.86	2135.44	AM	AM grunt	0.162	NA	NA	NA	NA	NA	NA	NA	NA	NA	NA
dep_18aout2016_calf#18_sim	MC	SMS00053	182.35	183.25	AM	AM grunt	0.18	NA	NA	NA	NA	NA	NA	NA	NA	NA	NA
dep_28aout2017_calf#28	MC	SMS00012	1002.255981	1002.377014	LF	snort	0.08	NA	NA	NA	NA	NA	NA	NA	NA	NA	0
dep_28aout2017_calf#28	MC	SMS00012	326.544586	326.653687	LF	snort	0.098	NA	NA	NA	NA	NA	NA	NA	NA	NA	0
dep_18aout2016_calf#18_sim	MC	SMS00051	676.73	678.18	AM	AM grunt	0.236	NA	NA	NA	NA	NA	NA	NA	NA	NA	NA
dep_28aout2017_calf#28	MC	SMS00012	1000.932983	1001.065979	LF	snort	0.099	NA	NA	NA	NA	NA	NA	NA	NA	NA	0
dep_28aout2017_calf#28	MC	SMS00012	831.323425	832.083374	LF	snort	0.1	NA	NA	NA	NA	NA	NA	NA	NA	NA	0
dep_11aout2016_calf#15	MCE	SMS00068	818.395	818.697	AM	AM grunt	0.302	NA	NA	NA	55	52	134	295	17	NA	NA
dep_28aout2017_calf#28	MC	SMS00012	833.299377	833.445129	LF	snort	0.113	NA	NA	NA	NA	NA	NA	NA	NA	NA	0
dep_28aout2017_calf#28	MC	SMS00012	833.603394	834.148071	MF	heek	0.116	NA	NA	NA	NA	NA	NA	NA	NA	NA	NA
dep_28aout2017_calf#28	MC	SMS00012	424.423706	424.727814	MF	heek	0.136	NA	NA	NA	328	269	726	1693	35	NA	NA
dep_28aout2017_calf#28	MC	SMS00012	901.203796	901.457214	MF	heek	0.166	NA	NA	NA	375	755	1857	3005	17	NA	NA
dep_28aout2017_calf#28	MC	SMS00012	978.860779	979.044495	MF	heek	0.176	1030	1200	170	1142	706	1423	2214	29	NA	NA
dep_28aout2017_calf#28	MC	SMS00012	531.520508	531.703674	MF	heek	0.186	NA	NA	NA	205	193	228	621	41	NA	NA
dep_28aout2017_calf#28	MC	SMS00012	789.386597	789.67157	MF	heek	0.191	NA	NA	NA	673	665	958	2091	67	NA	NA
dep_28aout2017_calf#28	MC	SMS00012	531.48	531.683	MF	heek	0.202	NA	NA	NA	257	351	574	1306	35	NA	NA
dep_28aout2017_calf#28	MC	SMS00012	1014.057983	1014.286011	MF	heek	0.202	NA	NA	NA	210	210	292	890	41	NA	NA
dep_28aout2017_calf#28	MC	SMS00012	326.948792	327.333801	MF	heek	0.218	NA	NA	NA	290	348	1092	2047	61	NA	NA
dep_28aout2017_calf#28	MC	SMS00012	665.077576	665.483215	MF	heek	0.224	NA	NA	NA	NA	NA	NA	NA	NA	NA	NA
dep_01sept2017_calf#29	MC	SMS00323	140.727005	141.401505	AM	AM grunt	0.576	NA	NA	NA	NA	NA	NA	NA	NA	NA	NA
dep_28aout2017_calf#28	MC	SMS00012	967.975586	968.178223	MF	heek	0.235	NA	NA	NA	515	580	1148	2030	43	NA	NA
dep_28aout2017_calf#28	MC	SMS00012	932.330627	932.631592	MF	heek	0.244	1000	1240	240	1139	1042	1195	1637	84	NA	NA
dep_28aout2017_calf#28	MC	SMS00012	658.084412	658.394714	MF	heek	0.252	NA	NA	NA	NA	NA	NA	NA	NA	NA	NA
dep_28aout2017_calf#28	MC	SMS00012	909.410217	909.834473	MF	heek	0.273	NA	NA	NA	1655	861	1687	3477	20	NA	NA
dep_28aout2017_calf#28	MC	SMS00012	396.385895	396.695313	MF	heek	0.284	NA	NA	NA	1233	914	1239	2200	82	NA	NA
dep_05sept2016_calf#19_sim	MC	SMS000013	433.515594	434.63681	AM	AM grunt	1.776	NA	NA	NA	11	145	993	2702	38	NA	NA
dep_05sept2016_calf#19_sim	MC	SMS000010	569.901	570.213	LF	bark	0.311	NA	NA	NA	149	134	208	442	23	NA	NA
dep_05sept2016_calf#19_sim	MC	SMS00148	598.75647	599.955872	LF	bark	0.347	70	670	600	147	153	295	997	24	NA	NA
dep_01sept2017_calf#29	MC	SMS00323	2100.587891	2101.561035	LF	drum	0.041	NA	NA	NA	NA	NA	NA	NA	NA	NA	NA
dep_01sept2017_calf#29	MC	SMS00323	2100.587891	2101.561035	LF	drum	0.042	NA	NA	NA	NA	NA	NA	NA	NA	NA	NA
dep_01sept2017_calf#29	MC	SMS00323	2100.587891	2101.561035	LF	drum	0.044	NA	NA	NA	NA	NA	NA	NA	NA	NA	NA
dep_28aout2017_calf#28	MC	SMS00012	381.228485	381.536499	MF	heek	0.291	NA	NA	NA	583	588	1420	1760	41	NA	NA
dep_01sept2017_calf#29	MC	SMS00323	1792.112061	1793.552002	LF	drum	0.052	NA	NA	NA	NA	NA	NA	NA	NA	NA	NA
dep_28aout2017_calf#28	MC	SMS00012	613.016	613.308	MF	heek	0.292	NA	NA	NA	196	380	720	1623	49	NA	NA
dep_01sept2017_calf#29	MC	SMS00323	1792.112061	1793.552002	LF	drum	0.054	NA	NA	NA	NA	NA	NA	NA	NA	NA	NA
dep_01sept2017_calf#29	MC	SMS00323	1796.68396	1797.686035	LF	drum	0.055	NA	NA	NA	NA	NA	NA	NA	NA	NA	NA
dep_01sept2017_calf#29	MC	SMS00323	1792.112061	1793.552002	LF	drum	0.056	NA	NA	NA	NA	NA	NA	NA	NA	NA	NA
dep_01sept2017_calf#29	MC	SMS00323	2100.587891	2101.561035	LF	drum	0.057	NA	NA	NA	NA	NA	NA	NA	NA	NA	NA
dep_28aout2017_calf#28	MC	SMS00012	872.846924	873.160889	MF	heek	0.305	410	610	200	1224	1034	1227	1872	23	NA	NA
dep_01sept2017_calf#29	MC	SMS00323	2100.587891	2101.561035	LF	drum	0.058	NA	NA	NA	NA	NA	NA	NA	NA	NA	NA
dep_28aout2017_calf#28	MC	SMS00012	946.431824	946.748413	MF	heek	0.306	650	920	270	1376	767	1379	1883	16	NA	NA
dep_28aout2017_calf#28	MC	SMS00012	372.894012	373.189087	MF	heek	0.314	NA	NA	NA	246	246	562	1218	41	NA	NA
dep_28aout2017_calf#28	MC	SMS00012	248.228806	248.658798	MF	heek	0.3175	NA	NA	NA	600	389	999	1863	26	NA	NA
dep_28aout2017_calf#28	MC	SMS00012	613.986389	614.313477	MF	heek	0.318	NA	NA	NA	1107	480	1095	1514	20	NA	NA
dep_28aout2017_calf#28	MC	SMS00012	616.125427	616.387024	MF	heek	0.332	NA	NA	NA	316	600	1157	1617	43	NA	NA
dep_28aout2017_calf#28	MC	SMS00012	950.393921	950.792908	MF	heek	0.342	NA	NA	NA	1240	621	1262	2135	16	NA	NA
dep_28aout2017_calf#28	MC	SMS00012	659.948975	660.354614	MF	heek	0.36	410	520	110	1127	871	1291	2456	48	NA	NA
dep_01sept2017_calf#29	MC	SMS00323	1796.68396	1797.686035	LF	drum	0.067	NA	NA	NA	NA	NA	NA	NA	NA	NA	NA
dep_28aout2017_calf#28	MC	SMS00012	239.318695	239.832108	MF	heek	0.373	NA	NA	NA	NA	NA	NA	NA	NA	NA	NA
dep_01sept2017_calf#29	MC	SMS00323	1792.112061	1793.552002	LF	drum	0.068	NA	NA	NA	NA	NA	NA	NA	NA	NA	NA
dep_28aout2017_calf#28	MC	SMS00012	552.495728	552.875671	MF	heek	0.381	NA	NA	NA	355	645	1060	1766	14	NA	NA
dep_28aout2017_calf#28	MC	SMS00012	532.370911	532.815674	MF	heek	0.444	NA	NA	NA	257	342	556	1291	35	NA	NA
dep_28aout2017_calf#28	MC	SMS00012	857.697693	858.733582	MF	heek	0.484	NA	NA	NA	NA	NA	NA	NA	NA	NA	NA
dep_28aout2017_calf#28	MC	SMS00012	1002.987976	1003.616028	MF	heek	0.557	NA	NA	NA	1229	1053	1322	1684	29	NA	NA
dep_28aout2017_calf#28	MC	SMS00012	831.323425	832.083374	MF	heek	0.733	NA	NA	NA	NA	NA	NA	NA	NA	NA	NA
dep_28aout2017_calf#28	MC	SMS00012	542.164673	542.899414	MF	heek	0.793	NA	NA	NA	546	408	959	2033	14	NA	NA
dep_28aout2017_calf#28	MC	SMS00012	1008.338989	1009.151001	MF	heek	0.825	390	520	130	427	437	1055	2470	117	NA	NA
dep_28aout2017_calf#28	MC	SMS00012	1004.843018	1006.054016	MF	heek	1.034	NA	NA	NA	215	520	893	1641	38	NA	NA
dep_28aout2017_calf#28	MC	SMS00271	1832.427979	1833.220947	AM	AM grunt	0.154	NA	NA	NA	NA	NA	NA	NA	NA	NA	NA
dep_28aout2017_calf#28	MC	SMS00271	481.087494	481.403809	AM	AM grunt	0.309	NA	NA	NA	NA	NA	NA	NA	NA	NA	NA
dep_28aout2017_calf#28	MC	SMS00271	1914.666016	1915.592041	AM	AM grunt	0.416	NA	NA	NA	NA	NA	NA	NA	NA	NA	NA
dep_28aout2017_calf#28	MC	SMS00271	1886.77002	1887.121948	AM	AM grunt	0.568	NA	NA	NA	NA	NA	NA	NA	NA	NA	NA
dep_28aout2017_calf#28	MC	SMS00271	1602.958008	1604.313965	LF	drum	0.05	NA	NA	NA	NA	NA	NA	NA	NA	NA	NA
dep_28aout2017_calf#28	MC	SMS00271	1552.651001	1554.796997	LF	drum	0.053	NA	NA	NA	129	70	120	160	150	NA	NA
dep_28aout2017_calf#28	MC	SMS00271	1531.983032	1537.116943	LF	drum	0.058	NA	NA	NA	140	160	250	1350	64	NA	NA
dep_28aout2017_calf#28	MC	SMS00271	1602.958008	1604.313965	LF	drum	0.068	NA	NA	NA	NA	NA	NA	NA	NA	NA	NA
dep_28aout2017_calf#28	MC	SMS00271	1531.983032	1537.116943	LF	drum	0.069	NA	NA	NA	160	160	190	660	80	NA	NA
dep_01sept2017_calf#29	MC	SMS00323	1796.68396	1797.686035	LF	drum	0.081	NA	NA	NA	NA	NA	NA	NA	NA	NA	NA
dep_28aout2017_calf#28	MC	SMS00271	1526.27002	1529.453979	LF	drum	0.071	NA	NA	NA	150	120	170	230	140	NA	NA
dep_28aout2017_calf#28	MC	SMS00271	1552.651001	1554.796997	LF	drum	0.073	NA	NA	NA	120	120	150	350	100	NA	NA
dep_28aout2017_calf#28	MC	SMS00271	1531.983032	1537.116943	LF	drum	0.074	NA	NA	NA	210	160	230	970	180	NA	NA
dep_28aout2017_calf#28	MC	SMS00271	1531.983032	1537.116943	LF	drum	0.074	NA	NA	NA	150	110	210	1010	110	NA	NA
dep_28aout2017_calf#28	MC	SMS00271	1520.666992	1525.030029	LF	drum	0.08	NA	NA	NA	58	58	93	228	40	NA	NA
dep_28aout2017_calf#28	MC	SMS00271	1520.666992	1525.030029	LF	drum	0.08	NA	NA	NA	NA	NA	NA	NA	NA	NA	NA
dep_28aout2017_calf#28	MC	SMS00271	1526.27002	1529.453979	LF	drum	0.082	NA	NA	NA	50	80	160	430	150	NA	NA
dep_28aout2017_calf#28	MC	SMS00271	1520.666992	1525.030029	LF	drum	0.085	NA	NA	NA	NA	NA	NA	NA	NA	NA	NA
dep_28aout2017_calf#28	MC	SMS00271	1531.983032	1537.116943	LF	drum	0.085	NA	NA	NA	169	140	199	1019	76	NA	NA
dep_28aout2017_calf#28	MC	SMS00271	1602.958008	1604.313965	LF	drum	0.086	NA	NA	NA	NA	NA	NA	NA	NA	NA	NA
dep_28aout2017_calf#28	MC	SMS00271	1520.666992	1525.030029	LF	drum	0.09	NA	NA	NA	NA	NA	NA	NA	NA	NA	NA
dep_28aout2017_calf#28	MC	SMS00271	1526.27002	1529.453979	LF	drum	0.093	NA	NA	NA	29	46	158	222	41	NA	NA
dep_28aout2017_calf#28	MC	SMS00271	1602.958008	1604.313965	LF	drum	0.095	NA	NA	NA	NA	NA	NA	NA	NA	NA	NA
dep_28aout2017_calf#28	MC	SMS00271	1602.958008	1604.313965	LF	drum	0.095	NA	NA	NA	NA	NA	NA	NA	NA	NA	NA
dep_28aout2017_calf#28	MC	SMS00271	1520.666992	1525.030029	LF	drum	0.096	NA	NA	NA	58	58	117	187	29	NA	NA
dep_28aout2017_calf#28	MC	SMS00271	1531.983032	1537.116943	LF	drum	0.096	NA	NA	NA	210	90	190	240	93	NA	NA
dep_28aout2017_calf#28	MC	SMS00271	1531.983032	1537.116943	LF	drum	0.096	NA	NA	NA	160	160	240	1880	193	NA	NA
dep_28aout2017_calf#28	MC	SMS00271	1531.983032	1537.116943	LF	drum	0.096	NA	NA	NA	210	87	175	228	35	NA	NA
dep_28aout2017_calf#28	MC	SMS00271	1531.983032	1537.116943	LF	drum	0.101	NA	NA	NA	169	105	187	615	41	NA	NA
dep_28aout2017_calf#28	MC	SMS00271	1526.27002	1529.453979	LF	drum	0.104	NA	NA	NA	NA	NA	NA	NA	NA	NA	NA
dep_28aout2017_calf#28	MC	SMS00271	1531.983032	1537.116943	LF	drum	0.106	NA	NA	NA	216	187	246	1212	76	NA	NA
dep_28aout2017_calf#28	MC	SMS00271	1531.983032	1537.116943	LF	drum	0.106	NA	NA	NA	210	128	216	1218	35	NA	NA
dep_28aout2017_calf#28	MC	SMS00271	1552.651001	1554.796997	LF	drum	0.111	NA	NA	NA	180	210	550	2130	70	NA	NA
dep_28aout2017_calf#28	MC	SMS00271	1531.983032	1537.116943	LF	drum	0.112	NA	NA	NA	216	128	210	597	35	NA	NA
dep_28aout2017_calf#28	MC	SMS00271	1520.666992	1525.030029	LF	drum	0.117	NA	NA	NA	NA	NA	NA	NA	NA	NA	NA
dep_28aout2017_calf#28	MC	SMS00271	1531.983032	1537.116943	LF	drum	0.128	NA	NA	NA	210	193	310	1289	23	NA	NA
dep_28aout2017_calf#28	MC	SMS00271	1531.983032	1537.116943	LF	drum	0.128	NA	NA	NA	170	180	210	840	64	NA	NA
dep_28aout2017_calf#28	MC	SMS00271	1531.983032	1537.116943	LF	drum	0.138	NA	NA	NA	216	205	228	1207	41	NA	NA
dep_28aout2017_calf#28	MC	SMS00271	1526.27002	1529.453979	LF	drum	0.143	NA	NA	NA	210	175	222	357	29	NA	NA
dep_28aout2017_calf#28	MC	SMS00271	1526.27002	1529.453979	LF	drum	0.143	NA	NA	NA	205	134	210	398	35	NA	NA
dep_28aout2017_calf#28	MC	SMS00271	1531.983032	1537.116943	LF	drum	0.144	NA	NA	NA	181	216	351	1412	29	NA	NA
dep_28aout2017_calf#28	MC	SMS00271	1552.651001	1554.796997	LF	drum	0.157	NA	NA	NA	52	58	117	398	140	NA	NA
dep_28aout2017_calf#28	MC	SMS00271	1552.651001	1554.796997	LF	drum	0.159	NA	NA	NA	181	123	205	1259	41	NA	NA
dep_28aout2017_calf#28	MC	SMS00271	1531.983032	1537.116943	LF	drum	0.186	NA	NA	NA	202	205	319	1309	49	NA	NA
dep_01sept2017_calf#29	MC	SMS00323	1796.68396	1797.686035	LF	drum	0.109	NA	NA	NA	NA	NA	NA	NA	NA	NA	NA
dep_28aout2017_calf#28	MC	SMS00271	1526.27002	1529.453979	LF	drum	0.192	NA	NA	NA	190	140	199	336	35	NA	NA
dep_28aout2017_calf#28	MC	SMS00271	1526.27002	1529.453979	LF	drum	0.198	NA	NA	NA	210	164	225	996	29	NA	NA
dep_28aout2017_calf#28	MC	SMS00271	1531.983032	1537.116943	LF	drum	0.218	NA	NA	NA	205	199	272	471	52	NA	NA
dep_28aout2017_calf#28	MC	SMS00271	1526.27002	1529.453979	LF	drum	0.258	NA	NA	NA	52	93	213	372	20	NA	NA
dep_28aout2017_calf#28	MC	SMS00271	1552.651001	1554.796997	LF	drum	0.262	NA	NA	NA	181	114	208	1042	23	NA	NA
dep_28aout2017_calf#28	MC	SMS00271	1526.27002	1529.453979	LF	drum	0.264	NA	NA	NA	61	67	184	931	23	NA	NA
dep_28aout2017_calf#28	MC	SMS00271	1555.890015	1556.567993	LF	gru	0.079	NA	NA	NA	110	120	350	1410	50	NA	NA
dep_28aout2017_calf#28	MC	SMS00271	1918.109985	1919.197998	LF	snort	0.145	NA	NA	NA	41	52	105	152	152	NA	0
dep_01sept2017_calf#29	MC	SMS00323	1796.68396	1797.686035	LF	drum	0.118	NA	NA	NA	NA	NA	NA	NA	NA	NA	NA
dep_28aout2017_calf#28	MC	SMS00271	1918.109985	1919.197998	LF	snort	0.256	NA	NA	NA	114	117	717	1684	61	NA	0
dep_28aout2017_calf#28	MC	SMS00271	1555.890015	1556.567993	MF	heek	0.403	NA	NA	NA	99	227	843	1705	16	NA	NA
dep_28aout2017_calf#28	MC	SMS00271	1734.699951	1735.546021	MF	heek	0.462	100	240	140	99	114	227	398	79	NA	NA
dep_28aout2017_calf#28	MC	SMS00271	1918.109985	1919.197998	MF	heek	0.575	170	230	60	221	435	937	1705	57	NA	NA
dep_28aout2017_calf#28	MC	SMS00271	1918.109985	1919.197998	MF	heek	0.618	150	250	100	253	250	370	820	13	NA	NA
dep_28aout2017_calf#28	MC	SMS00272	1650.241943	1658.036987	AM	AM grunt	0.15	NA	NA	NA	58	64	128	509	35	NA	NA
dep_28aout2017_calf#28	MC	SMS00272	1302.303955	1302.605957	AM	AM grunt	0.2295	NA	NA	NA	35	58	310	621	32	NA	NA
dep_28aout2017_calf#28	MC	SMS00272	647.660522	648.629517	AM	AM grunt	0.308	NA	NA	NA	NA	NA	NA	NA	NA	NA	NA
dep_28aout2017_calf#28	MC	SMS00272	1743.979004	1744.401978	AM	AM grunt	0.335	NA	NA	NA	125	287	559	2228	7	NA	NA
dep_28aout2017_calf#28	MC	SMS00272	1044.735962	1045.10498	AM	AM grunt	0.343	NA	NA	NA	NA	NA	NA	NA	NA	NA	NA
dep_28aout2017_calf#28	MC	SMS00272	737.793518	738.193176	AM	AM grunt	0.369	NA	NA	NA	153	162	1562	3700	11	NA	NA
dep_28aout2017_calf#28	MC	SMS00272	868.674988	869.064514	AM	AM grunt	0.376	NA	NA	NA	172	184	1145	2244	20	NA	NA
dep_28aout2017_calf#28	MC	SMS00272	1691.709961	1692.307007	AM	AM grunt	0.643	NA	NA	NA	104	84	140	610	11	NA	NA
dep_28aout2017_calf#28	MC	SMS00272	626.884888	627.760925	AM	AM grunt	0.672	NA	NA	NA	39	42	104	158	11	NA	NA
dep_28aout2017_calf#28	MC	SMS00272	621.275574	622.415588	AM	AM grunt	0.814	NA	NA	NA	144	327	1792	3032	10	NA	NA
dep_28aout2017_calf#28	MC	SMS00272	1640.170044	1646.01001	LF	drum	0.06	NA	NA	NA	260	170	290	620	50	NA	NA
dep_28aout2017_calf#28	MC	SMS00272	1620.225952	1626.16394	LF	drum	0.062	NA	NA	NA	180	240	700	1720	190	NA	NA
dep_28aout2017_calf#28	MC	SMS00272	1620.225952	1626.16394	LF	drum	0.062	NA	NA	NA	NA	NA	NA	NA	NA	NA	NA
dep_28aout2017_calf#28	MC	SMS00272	1620.225952	1626.16394	LF	drum	0.066	NA	NA	NA	NA	NA	NA	NA	NA	NA	NA
dep_28aout2017_calf#28	MC	SMS00272	1620.225952	1626.16394	LF	drum	0.066	NA	NA	NA	NA	NA	NA	NA	NA	NA	NA
dep_28aout2017_calf#28	MC	SMS00272	1640.170044	1646.01001	LF	drum	0.067	NA	NA	NA	220	170	280	730	280	NA	NA
dep_28aout2017_calf#28	MC	SMS00272	1640.170044	1646.01001	LF	drum	0.067	NA	NA	NA	180	170	210	300	40	NA	NA
dep_28aout2017_calf#28	MC	SMS00272	1620.225952	1626.16394	LF	drum	0.069	NA	NA	NA	NA	NA	NA	NA	NA	NA	NA
dep_28aout2017_calf#28	MC	SMS00272	1578.634033	1584.337036	LF	drum	0.071	NA	NA	NA	120	140	290	1200	100	NA	NA
dep_28aout2017_calf#28	MC	SMS00272	1640.170044	1646.01001	LF	drum	0.071	NA	NA	NA	230	180	320	900	123	NA	NA
dep_01sept2017_calf#29	MC	SMS00323	1986.107056	1986.401001	LF	drum	0.212	NA	NA	NA	55	49	102	246	14	NA	NA
dep_28aout2017_calf#28	MC	SMS00272	1640.170044	1646.01001	LF	drum	0.071	NA	NA	NA	235	170	260	640	290	NA	NA
dep_01sept2017_calf#29	MC	SMS00323	2100.587891	2101.561035	LF	drum	0.24	NA	NA	NA	NA	NA	NA	NA	NA	NA	NA
dep_28aout2017_calf#28	MC	SMS00272	1620.225952	1626.16394	LF	drum	0.073	NA	NA	NA	NA	NA	NA	NA	NA	NA	NA
dep_28aout2017_calf#28	MC	SMS00272	1620.225952	1626.16394	LF	drum	0.073	NA	NA	NA	NA	NA	NA	NA	NA	NA	NA
dep_28aout2017_calf#28	MC	SMS00272	1640.170044	1646.01001	LF	drum	0.075	NA	NA	NA	210	170	280	520	76	NA	NA
dep_28aout2017_calf#28	MC	SMS00272	1640.170044	1646.01001	LF	drum	0.075	NA	NA	NA	210	180	220	260	35	NA	NA
dep_28aout2017_calf#28	MC	SMS00272	1578.634033	1584.337036	LF	drum	0.076	NA	NA	NA	NA	NA	NA	NA	NA	NA	NA
dep_05sept2016_calf#19_sim	MC	SMS00148	598.75647	599.955872	LF	gru	0.07	NA	NA	NA	NA	NA	NA	NA	NA	NA	NA
dep_28aout2017_calf#28	MC	SMS00272	1640.170044	1646.01001	LF	drum	0.078	NA	NA	NA	190	180	300	570	280	NA	NA
dep8_10sept2014_Calf#7	MCE	SMS00195	1000.2542	1000.3289	LF	gru	0.075	NA	NA	NA	NA	NA	NA	NA	NA	NA	NA
dep_28aout2017_calf#28	MC	SMS00272	1578.634033	1584.337036	LF	drum	0.082	NA	NA	NA	50	110	320	1000	70	NA	NA
dep_28aout2017_calf#28	MC	SMS00272	1640.170044	1646.01001	LF	drum	0.082	NA	NA	NA	310	210	320	780	58	NA	NA
dep_28aout2017_calf#28	MC	SMS00272	1620.225952	1626.16394	LF	drum	0.084	NA	NA	NA	NA	NA	NA	NA	NA	NA	NA
dep_28aout2017_calf#28	MC	SMS00272	1620.225952	1626.16394	LF	drum	0.084	NA	NA	NA	210	220	710	1590	70	NA	NA
dep8_10sept2014_Calf#7	MCE	SMS00195	118.256	118.357	LF	gru	0.101	NA	NA	NA	35	41	70	205	29	NA	NA
dep_28aout2017_calf#28	MC	SMS00272	1640.170044	1646.01001	LF	drum	0.086	NA	NA	NA	246	99	210	257	30	NA	NA
dep_28aout2017_calf#28	MC	SMS00272	1640.170044	1646.01001	LF	drum	0.086	NA	NA	NA	187	164	269	843	216	NA	NA
dep_28aout2017_calf#28	MC	SMS00272	1620.225952	1626.16394	LF	drum	0.088	NA	NA	NA	87	93	175	263	70	NA	NA
dep_05sept2016_calf#19_sim	MC	SMS00148	598.75647	599.955872	LF	gru	0.11	NA	NA	NA	NA	NA	NA	NA	NA	NA	NA
dep_28aout2017_calf#28	MC	SMS00272	1640.170044	1646.01001	LF	drum	0.09	NA	NA	NA	216	169	281	626	76	NA	NA
dep_28aout2017_calf#28	MC	SMS00272	1640.170044	1646.01001	LF	drum	0.093	NA	NA	NA	216	246	626	1541	23	NA	NA
dep_28aout2017_calf#28	MC	SMS00272	1640.170044	1646.01001	LF	drum	0.093	NA	NA	NA	205	210	585	1494	70	NA	NA
dep_11aout2016_calf#15	MCE	SMS00069	363.603394	363.823395	LF	gru	0.133	NA	NA	NA	46	64	310	1341	17	NA	NA
dep8_10sept2014_Calf#7	MCE	SMS00194	419.172394	419.383698	LF	gru	0.139	NA	NA	NA	NA	NA	NA	NA	NA	NA	NA
dep_11aout2016_calf#15	MCE	SMS00068	801.028503	801.231506	LF	gru	0.14	NA	NA	NA	52	58	123	808	41	NA	NA
dep_28aout2017_calf#28	MC	SMS00272	1578.634033	1584.337036	LF	drum	0.094	NA	NA	NA	35	58	205	539	52	NA	NA
dep8_10sept2014_Calf#7	MCE	SMS00194	483.164307	483.464294	LF	gru	0.148	NA	NA	NA	11	76	1751	3058	23	NA	NA
dep8_10sept2014_Calf#7	MCE	SMS00194	451.906189	452.082214	LF	gru	0.149	NA	NA	NA	NA	NA	NA	NA	NA	NA	NA
dep_11aout2016_calf#15	MCE	SMS00071	722.887817	723.598328	LF	gru	0.158	NA	NA	NA	105	123	240	937	46	NA	NA
dep_28aout2017_calf#28	MC	SMS00272	1620.225952	1626.16394	LF	drum	0.095	NA	NA	NA	NA	NA	NA	NA	NA	NA	NA
dep_28aout2017_calf#28	MC	SMS00272	1640.170044	1646.01001	LF	drum	0.097	NA	NA	NA	210	205	462	955	64	NA	NA
dep_01sept2017_calf#29	MC	SMS00323	143.158997	143.334702	LF	gru	0.176	NA	NA	NA	61	58	84	140	17	NA	NA
dep_11aout2016_calf#15	MCE	SMS00069	765.810181	765.99353	LF	gru	0.18	NA	NA	NA	NA	NA	NA	NA	NA	NA	NA
dep_28aout2017_calf#28	MC	SMS00272	1620.225952	1626.16394	LF	drum	0.099	NA	NA	NA	NA	NA	NA	NA	NA	NA	NA
dep8_10sept2014_Calf#7	MCE	SMS00194	451.029388	451.195404	LF	gru	0.191	NA	NA	NA	19	20	43	568	24	NA	NA
dep8_10sept2014_Calf#7	MCE	SMS00195	916.578186	916.813416	LF	gru	0.194	NA	NA	NA	NA	NA	NA	NA	NA	NA	NA
dep8_10sept2014_Calf#7	MCE	SMS00195	943.191	943.389	LF	gru	0.197	NA	NA	NA	41	49	90	213	14	NA	NA
dep8_10sept2014_Calf#7	MCE	SMS00194	467.3685	467.617615	LF	gru	0.208	NA	NA	NA	41	35	43	55	17	NA	NA
dep_05sept2016_calf#19_sim	MC	SMS000012	1750.958984	1751.970947	LF	gru	0.211	NA	NA	NA	NA	NA	NA	NA	NA	NA	NA
dep8_10sept2014_Calf#7	MCE	SMS00194	397.741913	398.008606	LF	gru	0.233	NA	NA	NA	46	32	49	263	26	NA	NA
dep8_10sept2014_Calf#7	MCE	SMS00195	986.367676	986.735413	LF	gru	0.234	180	250	70	80	73	83	190	19	NA	NA
dep8_10sept2014_Calf#7	MCE	SMS00194	1355.055054	1355.333008	LF	gru	0.247	NA	NA	NA	10	73	273	2717	13	NA	NA
dep8_10sept2014_Calf#7	MCE	SMS00195	915.544373	915.869507	LF	gru	0.247	NA	NA	NA	46	49	55	331	17	NA	NA
dep8_10sept2014_Calf#7	MCE	SMS00195	55.92392	56.102421	LF	gru	0.255	NA	NA	NA	NA	NA	NA	NA	NA	NA	NA
dep8_10sept2014_Calf#7	MCE	SMS00194	461.360687	461.661591	LF	gru	0.266	NA	NA	NA	55	41	61	1028	17	NA	NA
dep_17aout2016_calf#17	MCE	SMS00097	231.064	231.33	LF	gru	0.266	NA	NA	NA	146	146	290	1192	35	NA	NA
dep8_10sept2014_Calf#7	MCE	SMS00195	60.887829	61.189499	LF	gru	0.273	NA	NA	NA	NA	NA	NA	NA	NA	NA	NA
dep8_10sept2014_Calf#7	MCE	SMS00194	474.319305	474.774292	LF	gru	0.281	70	100	30	87	29	90	1561	11	NA	NA
dep8_10sept2014_Calf#7	MCE	SMS00194	466.604889	466.964294	LF	gru	0.302	NA	NA	NA	70	70	93	1743	32	NA	NA
dep_28aout2017_calf#28	MC	SMS00272	1578.634033	1584.337036	LF	drum	0.1	NA	NA	NA	29	82	210	1013	87	NA	NA
dep_28aout2017_calf#28	MC	SMS00272	1578.634033	1584.337036	LF	drum	0.1	NA	NA	NA	23	70	205	1265	29	NA	NA
dep8_10sept2014_Calf#7	MCE	SMS00194	974.483826	974.914307	LF	gru	0.48	NA	NA	NA	46	49	67	1078	32	NA	NA
dep8_10sept2014_Calf#7	MCE	SMS00194	379.648712	381.522888	LF	guttural sound	0.546	NA	NA	NA	NA	NA	NA	NA	NA	NA	NA
dep8_10sept2014_Calf#7	MCE	SMS00195	1074.23999	1074.920044	LF	guttural sound	0.628	NA	NA	NA	NA	83	1494	2630	NA	NA	NA
dep8_10sept2014_Calf#7	MCE	SMS00195	968.094177	968.828003	LF	guttural sound	0.688	NA	NA	NA	97	75	103	367	17	NA	NA
dep8_10sept2014_Calf#7	MCE	SMS00195	1016.799988	1017.523987	LF	guttural sound	0.698	NA	NA	NA	107	56	102	179	20	NA	NA
dep8_10sept2014_Calf#7	MCE	SMS00195	905.423523	906.284729	LF	guttural sound	0.776	NA	NA	NA	92	245	13	11	NA	NA	NA
dep8_10sept2014_Calf#7	MCE	SMS00194	427.807404	428.641388	LF	guttural sound	0.812	NA	NA	NA	NA	NA	NA	NA	NA	NA	NA
dep8_10sept2014_Calf#7	MCE	SMS00195	663.170593	665.163879	LF	guttural sound	1.89	NA	NA	NA	NA	93	244	1373	NA	NA	NA
dep_28aout2017_calf#28	MC	SMS00272	1578.634033	1584.337036	LF	drum	0.1	NA	NA	NA	64	134	457	1412	111	NA	NA
dep_01sept2017_calf#29	MC	SMS00323	315.346802	315.435791	LF	snort	0.055	NA	NA	NA	NA	NA	NA	NA	NA	NA	0
dep_28aout2017_calf#28	MC	SMS00272	1620.225952	1626.16394	LF	drum	0.102	NA	NA	NA	87	111	228	410	41	NA	NA
dep_28aout2017_calf#28	MC	SMS00272	1578.634033	1584.337036	LF	drum	0.112	NA	NA	NA	NA	NA	NA	NA	NA	NA	NA
dep_01sept2017_calf#29	MC	SMS00323	72.598	72.711998	LF	snort	0.096	NA	NA	NA	NA	NA	NA	NA	NA	NA	0
dep_28aout2017_calf#28	MC	SMS00272	1620.225952	1626.16394	LF	drum	0.113	NA	NA	NA	NA	NA	NA	NA	NA	NA	NA
dep_28aout2017_calf#28	MC	SMS00272	1578.634033	1584.337036	LF	drum	0.118	NA	NA	NA	23	52	117	732	17	NA	NA
dep_28aout2017_calf#28	MC	SMS00272	1578.634033	1584.337036	LF	drum	0.118	NA	NA	NA	82	111	421	1066	64	NA	NA
dep_28aout2017_calf#28	MC	SMS00272	1578.634033	1584.337036	LF	drum	0.118	NA	NA	NA	NA	NA	NA	NA	NA	NA	NA
dep_28aout2017_calf#28	MC	SMS00272	1620.225952	1626.16394	LF	drum	0.124	NA	NA	NA	146	152	328	1406	70	NA	NA
dep8_10sept2014_Calf#7	MCE	SMS00195	1096.729	1096.86	LF	snort	0.131	NA	NA	NA	35	46	128	251	29	NA	0
dep_28aout2017_calf#28	MC	SMS00272	1620.225952	1626.16394	LF	drum	0.124	NA	NA	NA	NA	NA	NA	NA	NA	NA	NA
dep_28aout2017_calf#28	MC	SMS00272	1578.634033	1584.337036	LF	drum	0.13	NA	NA	NA	52	123	363	1054	46	NA	NA
dep_01sept2017_calf#29	MC	SMS00323	129.2258	129.415802	LF	snort	0.14	NA	NA	NA	41	52	105	152	23	NA	0
dep_28aout2017_calf#28	MC	SMS00272	1620.225952	1626.16394	LF	drum	0.132	NA	NA	NA	234	263	814	2824	35	NA	NA
dep8_10sept2014_Calf#7	MCE	SMS00195	1101.88	1102.023	LF	snort	0.144	NA	NA	NA	NA	NA	NA	NA	NA	NA	0
dep_28aout2017_calf#28	MC	SMS00272	1620.225952	1626.16394	LF	drum	0.139	NA	NA	NA	111	140	240	843	87	NA	NA
dep_28aout2017_calf#28	MC	SMS00272	1578.634033	1584.337036	LF	drum	0.142	NA	NA	NA	52	76	199	1341	23	NA	NA
dep8_10sept2014_Calf#7	MCE	SMS00195	1068.74	1068.89	LF	snort	0.153	NA	NA	NA	58	76	134	369	41	NA	0
dep_28aout2017_calf#28	MC	SMS00272	1620.225952	1626.16394	LF	drum	0.143	NA	NA	NA	205	216	697	1652	70	NA	NA
dep_01sept2017_calf#29	MC	SMS00323	301.831787	302.059814	LF	snort	0.163	NA	NA	NA	35	41	70	152	20	NA	0
dep8_10sept2014_Calf#7	MCE	SMS00195	984.707	984.877	LF	snort	0.169	NA	NA	NA	32	41	87	178	23	NA	0
dep8_10sept2014_Calf#7	MCE	SMS00195	1090.28	1090.45	LF	snort	0.171	NA	NA	NA	41	52	105	281	41	NA	0
dep8_10sept2014_Calf#7	MCE	SMS00195	1081.74	1081.92	LF	snort	0.177	NA	NA	NA	41	46	87	246	23	NA	0
dep_01sept2017_calf#29	MC	SMS00323	411.23111	411.47171	LF	snort	0.178	NA	NA	NA	43	49	90	175	93	NA	0
dep8_10sept2014_Calf#7	MCE	SMS00195	1118.49	1118.67	LF	snort	0.182	NA	NA	NA	35	55	152	375	52	NA	0
dep8_10sept2014_Calf#7	MCE	SMS00195	1194.29	1194.48	LF	snort	0.187	NA	NA	NA	NA	NA	NA	NA	NA	NA	0
dep_17aout2016_calf#17	MCE	SMS00097	180.506699	181.953796	LF	snort	0.189	NA	NA	NA	128	134	216	644	20	NA	0
dep8_10sept2014_Calf#7	MCE	SMS00195	958.526672	959.127319	LF	snort	0.19	NA	NA	NA	38	70	105	187	23	NA	0
dep8_10sept2014_Calf#7	MCE	SMS00195	1033.431	1033.622	LF	snort	0.191	NA	NA	NA	90	87	117	659	14	NA	0
dep_28aout2017_calf#28	MC	SMS00272	1620.225952	1626.16394	LF	drum	0.146	NA	NA	NA	154	158	251	738	70	NA	NA
dep8_10sept2014_Calf#7	MCE	SMS00195	1050.586	1050.782	LF	snort	0.196	NA	NA	NA	38	43	87	193	20	NA	0
dep8_10sept2014_Calf#7	MCE	SMS00195	981.14	981.339	LF	snort	0.199	NA	NA	NA	46	52	93	175	17	NA	0
dep_28aout2017_calf#28	MC	SMS00272	1640.170044	1646.01001	LF	drum	0.146	NA	NA	NA	205	164	322	878	41	NA	NA
dep_05sept2016_calf#19_sim	MC	SMS000013	433.515594	434.63681	LF	snort	0.204	NA	NA	NA	35	41	105	333	14	NA	0
dep_05sept2016_calf#19_sim	MC	SMS000013	433.515594	434.63681	LF	snort	0.216	NA	NA	NA	46	49	96	146	14	NA	0
dep_05sept2016_calf#19_sim	MC	SMS000012	1750.958984	1751.970947	LF	snort	0.22	NA	NA	NA	125	146	246	1476	55	NA	0
dep_18aout2016_calf#18_sim	MC	SMS00053	182.35	183.25	LF	snort	0.243	NA	NA	NA	NA	NA	NA	NA	NA	NA	0
dep_17aout2016_calf#17	MCE	SMS00097	1083.694946	1085.32605	LF	snort	0.256	NA	NA	NA	146	143	187	911	17	NA	0
dep_28aout2017_calf#28	MC	SMS00272	1578.634033	1584.337036	LF	drum	0.153	NA	NA	NA	NA	NA	NA	NA	NA	NA	NA
dep8_10sept2014_Calf#7	MCE	SMS00195	898.716	898.986	LF	snort	0.274	NA	NA	NA	43	52	96	225	14	NA	0
dep_17aout2016_calf#17	MCE	SMS00097	1236.430054	1238.047974	LF	snort	0.379	NA	NA	NA	158	133	159	247	20	NA	0
dep_18aout2016_calf#18_sim	MC	SMS00053	547.77	548.71	LF	snort	0.901	NA	NA	NA	NA	NA	NA	NA	NA	NA	0
dep_18aout2016_calf#18_sim	MC	SMS00053	547.77	548.71	LF	snort	0.901	NA	NA	NA	57.8	197.7	562.5	1527.8	29	NA	0
dep_28aout2017_calf#28	MC	SMS00272	1578.634033	1584.337036	LF	drum	0.159	NA	NA	NA	128	175	304	662	46	NA	NA
dep_28aout2017_calf#28	MC	SMS00272	1640.170044	1646.01001	LF	drum	0.161	NA	NA	NA	240	251	392	1019	70	NA	NA
dep_28aout2017_calf#28	MC	SMS00272	1578.634033	1584.337036	LF	drum	0.165	NA	NA	NA	NA	NA	NA	NA	NA	NA	NA
dep_28aout2017_calf#28	MC	SMS00272	1578.634033	1584.337036	LF	drum	0.195	NA	NA	NA	202	196	559	1464	61	NA	NA
dep_11aout2016_calf#15	MCE	SMS00071	768.736816	768.822327	MF	heek	0.079	350	390	40	700	390	710	1030	175	NA	NA
dep_18aout2016_calf#18_sim	MC	SMS00126	461.66	461.94	MF	heek	0.082	NA	NA	NA	NA	NA	NA	NA	NA	NA	NA
dep_11aout2016_calf#15	MCE	SMS00070	365.053101	365.26059	MF	heek	0.085	NA	NA	NA	1376	1376	1687	3005	52	NA	NA
dep_11aout2016_calf#15	MCE	SMS00068	1127.88	1127.98	MF	heek	0.09	NA	NA	NA	169	251	1236	2671	52	NA	NA
dep_18aout2016_calf#18_sim	MC	SMS00126	462.85	463.08	MF	heek	0.09	NA	NA	NA	NA	NA	NA	NA	NA	NA	NA
dep_28aout2017_calf#28	MC	SMS00272	1588.040039	1588.527954	LF	gru	0.053	NA	NA	NA	NA	NA	NA	NA	NA	NA	NA
dep_11aout2016_calf#15	MCE	SMS00071	362.139099	362.266602	MF	heek	0.112	NA	NA	NA	240	492	1259	2337	52	NA	NA
dep_28aout2017_calf#28	MC	SMS00272	739.129272	739.519226	LF	gru	0.066	NA	NA	NA	58	70	80	120	29	NA	NA
dep_11aout2016_calf#15	MCE	SMS00071	767.895996	768.057495	MF	heek	0.117	310	450	140	339	369	843	1294	111	NA	NA
dep_28aout2017_calf#28	MC	SMS00272	965.792908	965.987915	LF	gru	0.096	NA	NA	NA	164	93	158	199	29	NA	NA
dep_11aout2016_calf#15	MCE	SMS00071	1433.598999	1433.845947	MF	heek	0.138	NA	NA	NA	263	175	386	1769	29	NA	NA
dep_11aout2016_calf#15	MCE	SMS00071	1377.243042	1377.47998	MF	heek	0.141	NA	NA	NA	46	199	503	1236	35	NA	NA
dep_11aout2016_calf#15	MCE	SMS00068	1095.909058	1096.05896	MF	heek	0.143	NA	NA	NA	111	193	861	2759	26	NA	NA
dep_11aout2016_calf#15	MCE	SMS00068	2124.313965	2124.485107	MF	heek	0.147	NA	NA	NA	NA	NA	NA	NA	NA	NA	NA
dep_28aout2017_calf#28	MC	SMS00272	752.084229	752.193481	LF	gru	0.101	NA	NA	NA	35	35	82	796	23	NA	NA
dep_11aout2016_calf#15	MCE	SMS00069	657.435181	658.703918	MF	heek	0.15	NA	NA	NA	87	134	492	2771	30	NA	NA
dep_11aout2016_calf#15	MCE	SMS00068	1639.286011	1639.517944	MF	heek	0.152	180	310	130	251	292	1195	1658	82	NA	NA
dep_28aout2017_calf#28	MC	SMS00272	648.933472	649.6745	LF	gru	0.104	NA	NA	NA	NA	NA	NA	NA	NA	NA	NA
dep_28aout2017_calf#28	MC	SMS00272	647.660522	648.629517	LF	gru	0.12	NA	NA	NA	NA	NA	NA	NA	NA	NA	NA
dep_28aout2017_calf#28	MC	SMS00272	750.923523	751.66449	LF	gru	0.142	NA	NA	NA	NA	NA	NA	NA	NA	NA	NA
dep_28aout2017_calf#28	MC	SMS00272	1147.114014	1147.772949	LF	gru	0.162	NA	NA	NA	41	46	52	123	23	NA	NA
dep_11aout2016_calf#15	MCE	SMS00068	1671.766968	1672.026001	MF	heek	0.184	NA	NA	NA	439	638	1122	2812	73	NA	NA
dep_28aout2017_calf#28	MC	SMS00272	947.607727	947.853271	LF	gru	0.175	NA	NA	NA	20	17	29	102	20	NA	NA
dep_11aout2016_calf#15	MCE	SMS00068	2047.045044	2047.314941	MF	heek	0.184	NA	NA	NA	175	1025	1710	2458	23	NA	NA
dep_28aout2017_calf#28	MC	SMS00272	814.206421	815.327576	LF	gru	0.312	NA	NA	NA	35	38	58	1022	35	NA	NA
dep_11aout2016_calf#15	MCE	SMS00068	1763.493042	1763.764038	MF	heek	0.188	380	440	60	401	433	1031	1708	52	NA	NA
dep_11aout2016_calf#15	MCE	SMS00071	1284.157959	1284.39502	MF	heek	0.189	NA	NA	NA	295	345	556	1426	32	NA	NA
dep_28aout2017_calf#28	MC	SMS00272	587.542175	588.350098	LF	snort	0.13	NA	NA	NA	35	41	82	539	23	NA	0
dep_11aout2016_calf#15	MCE	SMS00069	79.155251	79.447083	MF	heek	0.197	NA	NA	NA	290	442	1675	2501	41	NA	NA
dep_18aout2016_calf#18_sim	MC	SMS00051	676.73	678.18	MF	heek	0.197	NA	NA	NA	NA	NA	NA	NA	NA	NA	NA
dep_28aout2017_calf#28	MC	SMS00272	589.747375	590.718994	LF	snort	0.157	NA	NA	NA	41	43	49	102	20	NA	0
dep8_10sept2014_Calf#7	MCE	SMS00194	474.781403	475.095306	MF	heek	0.199	NA	NA	NA	NA	NA	NA	NA	NA	NA	NA
dep_28aout2017_calf#28	MC	SMS00272	594.201416	595.172974	LF	snort	0.203	NA	NA	NA	41	41	46	158	14	NA	0
dep_28aout2017_calf#28	MC	SMS00272	2129.514893	2131.221924	MF	creak	0.143	NA	NA	NA	199	339	679	1535	35	NA	NA
dep_11aout2016_calf#15	MCE	SMS00069	325.202087	325.408112	MF	heek	0.205	220	300	80	222	398	770	1224	111	NA	NA
dep_01sept2017_calf#29	MC	SMS00323	520.338379	520.820374	MF	heek	0.206	40	100	60	155	143	263	1397	79	NA	NA
dep_11aout2016_calf#15	MCE	SMS00068	1618.754028	1619.410034	MF	heek	0.207	210	530	320	NA	NA	NA	NA	NA	NA	NA
dep_28aout2017_calf#28	MC	SMS00272	2129.514893	2131.221924	MF	creak	0.156	NA	NA	NA	322	351	544	1892	102	NA	NA
dep_17aout2016_calf#17	MCE	SMS00097	231.801	232.015	MF	heek	0.213	NA	NA	NA	270	326	1002	1381	55	NA	NA
dep_28aout2017_calf#28	MC	SMS00272	2129.514893	2131.221924	MF	creak	0.331	NA	NA	NA	506	1995	3351	4204	70	NA	NA
dep_01sept2017_calf#29	MC	SMS00323	129.580505	129.833801	MF	heek	0.218	NA	NA	NA	NA	NA	NA	NA	NA	NA	NA
dep_11aout2016_calf#15	MCE	SMS00068	1796.93103	1797.224976	MF	heek	0.22	NA	NA	NA	413	404	843	2540	35	NA	NA
dep_11aout2016_calf#15	MCE	SMS00069	766.235474	766.572815	MF	heek	0.22	NA	NA	NA	125	143	638	2030	26	NA	NA
dep_28aout2017_calf#28	MC	SMS00272	2129.514893	2131.221924	MF	creak	0.338	410	730	320	468	536	1160	2261	237	NA	NA
dep8_10sept2014_Calf#7	MCE	SMS00195	126.771599	127.064003	MF	heek	0.226	NA	NA	NA	NA	NA	NA	NA	NA	NA	NA
dep_28aout2017_calf#28	MC	SMS00272	2095.595947	2096.024902	MF	heek	0.264	420	790	370	492	500	1083	2264	20	NA	NA
dep8_10sept2014_Calf#7	MCE	SMS00195	958.526672	959.127319	MF	heek	0.231	NA	NA	NA	NA	NA	NA	NA	NA	NA	NA
dep8_10sept2014_Calf#7	MCE	SMS00195	985.463928	985.760925	MF	heek	0.232	NA	NA	NA	2794	1617	2648	3035	64	NA	NA
dep_18aout2016_calf#18_sim	MC	SMS00050	2134.86	2135.44	MF	heek	0.234	NA	NA	NA	NA	NA	NA	NA	NA	NA	NA
dep_28aout2017_calf#28	MC	SMS00272	803.799988	804.223511	MF	heek	0.27	NA	NA	NA	158	158	164	196	14	NA	NA
dep_11aout2016_calf#15	MCE	SMS00070	169.655807	170.409698	MF	heek	0.235	NA	NA	NA	149	158	1388	2941	20	NA	NA
dep_28aout2017_calf#28	MC	SMS00272	739.129272	739.519226	MF	heek	0.327	NA	NA	NA	436	451	911	1664	38	NA	NA
dep_11aout2016_calf#15	MCE	SMS00068	1080.53894	1080.805054	MF	heek	0.238	220	450	230	231	304	1045	2956	14	NA	NA
dep_28aout2017_calf#28	MC	SMS00272	1525.139038	1525.567993	MF	heek	0.33	210	590	380	375	366	492	802	82	NA	NA
dep_28aout2017_calf#28	MC	SMS00272	758.955322	759.335571	MF	heek	0.332	300	390	90	377	1045	2159	3503	33	NA	NA
dep8_10sept2014_Calf#7	MCE	SMS00195	1102.185059	1102.583984	MF	heek	0.248	110	190	80	171	213	1526	2617	17	NA	NA
dep_28aout2017_calf#28	MC	SMS00272	947.607727	947.853271	MF	heek	0.35	NA	NA	NA	152	1031	1330	2217	46	NA	NA
dep_28aout2017_calf#28	MC	SMS00272	1521.267944	1521.598999	MF	heek	0.351	NA	NA	NA	645	612	654	1318	89	NA	NA
dep8_10sept2014_Calf#7	MCE	SMS00194	452.170197	452.518188	MF	heek	0.253	NA	NA	NA	1839	1681	2229	2967	36	NA	NA
dep_11aout2016_calf#15	MCE	SMS00069	312.406403	312.706787	MF	heek	0.253	90	180	90	1321	1066	1429	2856	52	NA	NA
dep_11aout2016_calf#15	MCE	SMS00068	1569.730957	1570.099976	MF	heek	0.257	NA	NA	NA	298	580	1854	2642	46	NA	NA
dep_28aout2017_calf#28	MC	SMS00272	965.792908	965.987915	MF	heek	0.361	NA	NA	NA	1341	1108	1700	2635	61	NA	NA
dep_11aout2016_calf#15	MCE	SMS00068	801.028503	801.231506	MF	heek	0.258	NA	NA	NA	178	210	1376	2721	41	NA	NA
dep_28aout2017_calf#28	MC	SMS00272	1692.723999	1693.262939	MF	heek	0.377	160	370	210	1051	701	1091	2285	52	NA	NA
dep_11aout2016_calf#15	MCE	SMS00071	352.130005	352.670013	MF	heek	0.259	NA	NA	NA	155	166	1157	2121	23	NA	NA
dep_28aout2017_calf#28	MC	SMS00272	752.084229	752.193481	MF	heek	0.387	NA	NA	NA	NA	NA	NA	NA	NA	NA	NA
dep_01sept2017_calf#29	MC	SMS00323	691.661072	691.984985	MF	heek	0.263	NA	NA	NA	190	237	512	1564	32	NA	NA
dep_11aout2016_calf#15	MCE	SMS00071	776.063904	776.329712	MF	heek	0.264	190	250	60	55	500	1526	1998	8	NA	NA
dep_28aout2017_calf#28	MC	SMS00272	587.542175	588.350098	MF	heek	0.406	NA	NA	NA	43	48	115	221	11	NA	NA
dep_11aout2016_calf#15	MCE	SMS00071	691.089722	691.449585	MF	heek	0.268	NA	NA	NA	263	275	1341	2056	46	NA	NA
dep_11aout2016_calf#15	MCE	SMS00071	928.20282	928.487976	MF	heek	0.269	170	240	70	199	401	981	1699	23	NA	NA
dep_28aout2017_calf#28	MC	SMS00272	660.713501	661.183716	MF	heek	0.406	30	90	60	102	58	112	209	10	NA	NA
dep_11aout2016_calf#15	MCE	SMS00069	364.2341	364.725403	MF	heek	0.271	140	290	150	1306	735	1417	2021	35	NA	NA
dep8_10sept2014_Calf#7	MCE	SMS00195	755.032715	755.44342	MF	heek	0.273	20	150	130	67	574	2566	3667	43	NA	NA
dep_28aout2017_calf#28	MC	SMS00272	1147.114014	1147.772949	MF	heek	0.439	NA	NA	NA	NA	NA	NA	NA	NA	NA	NA
dep8_10sept2014_Calf#7	MCE	SMS00194	405.748993	406.528015	MF	heek	0.274	NA	NA	NA	244	306	1866	3171	71	NA	NA
dep_11aout2016_calf#15	MCE	SMS00068	1668.234009	1668.520996	MF	heek	0.276	NA	NA	NA	539	1215	2320	2926	49	NA	NA
dep_11aout2016_calf#15	MCE	SMS00068	1550.098022	1550.447021	MF	heek	0.277	NA	NA	NA	93	1142	1971	2950	35	NA	NA
dep8_10sept2014_Calf#7	MCE	SMS00195	1000.504	1000.784	MF	heek	0.28	NA	NA	NA	NA	NA	NA	NA	NA	NA	NA
dep_11aout2016_calf#15	MCE	SMS00068	109.118103	109.408096	MF	heek	0.282	NA	NA	NA	251	459	1760	2522	46	NA	NA
dep_28aout2017_calf#28	MC	SMS00272	1584.562012	1585.108032	MF	heek	0.4642	170	430	260	437	401	602	1362	16	NA	NA
dep8_10sept2014_Calf#7	MCE	SMS00195	1119.25	1119.5	MF	heek	0.285	70	160	90	149	149	272	1731	26	NA	NA
dep_28aout2017_calf#28	MC	SMS00272	1588.040039	1588.527954	MF	heek	0.513	190	450	260	437	398	585	1356	17	NA	NA
dep_11aout2016_calf#15	MCE	SMS00068	1723.71106	1724.045044	MF	heek	0.29	NA	NA	NA	325	887	1877	2777	46	NA	NA
dep_01sept2017_calf#29	MC	SMS00323	72.930496	73.310501	MF	heek	0.29	NA	NA	NA	64	164	272	395	32	NA	NA
dep8_10sept2014_Calf#7	MCE	SMS00195	1194.347046	1195.123047	MF	heek	0.291	NA	NA	NA	114	228	1359	2441	11	NA	NA
dep_28aout2017_calf#28	MC	SMS00272	589.747375	590.718994	MF	heek	0.554	NA	NA	NA	55	99	188	331	14	NA	NA
dep_28aout2017_calf#28	MC	SMS00272	1142.43396	1143.291016	MF	heek	0.58	120	320	200	243	247	821	1461	21	NA	NA
dep_11aout2016_calf#15	MCE	SMS00068	1802.516968	1802.937012	MF	heek	0.296	NA	NA	NA	1289	855	1333	2384	35	NA	NA
dep_11aout2016_calf#15	MCE	SMS00068	1900.003052	1900.876953	MF	heek	0.296	NA	NA	NA	272	638	2083	3035	73	NA	NA
dep_11aout2016_calf#15	MCE	SMS00068	1775.312012	1775.590942	MF	heek	0.3	NA	NA	NA	1186	849	1388	2586	20	NA	NA
dep_28aout2017_calf#28	MC	SMS00272	594.201416	595.172974	MF	heek	0.609	NA	NA	NA	114	502	1324	2009	13	NA	NA
dep_28aout2017_calf#28	MC	SMS00272	750.923523	751.66449	MF	heek	0.657	NA	NA	NA	NA	NA	NA	NA	NA	NA	NA
dep_28aout2017_calf#28	MC	SMS00272	814.206421	815.327576	MF	heek	1.189	220	380	160	163	452	790	1813	9	NA	NA
dep_28aout2017_calf#28	MC	SMS00273	1130.505005	1131.052979	AM	AM grunt	0.065	NA	NA	NA	116	100	150	350	46	NA	NA
dep_11aout2016_calf#15	MCE	SMS00068	1538.657959	1539.115967	MF	heek	0.312	NA	NA	NA	NA	NA	NA	NA	NA	NA	NA
dep_11aout2016_calf#15	MCE	SMS00068	1928.130005	1928.435059	MF	heek	0.313	NA	NA	NA	996	2147	2994	3506	NA	NA	NA
dep_28aout2017_calf#28	MC	SMS00273	1174.093994	1175.125977	AM	AM grunt	0.314	NA	NA	NA	NA	NA	NA	NA	NA	NA	NA
dep_11aout2016_calf#15	MCE	SMS00068	2143.160889	2143.430908	MF	heek	0.316	NA	NA	NA	NA	NA	NA	NA	NA	NA	NA
dep_01sept2017_calf#29	MC	SMS00323	160.053101	160.395096	MF	heek	0.316	NA	NA	NA	146	125	155	380	79	NA	NA
dep_11aout2016_calf#15	MCE	SMS00068	1988.770996	1989.104004	MF	heek	0.317	NA	NA	NA	996	2147	2994	3506	NA	NA	NA
dep_28aout2017_calf#28	MC	SMS00273	1192.68396	1194.499023	LF	gru	0.117	NA	NA	NA	52	216	1136	1939	29	NA	NA
dep_11aout2016_calf#15	MCE	SMS00069	392.222687	392.59671	MF	heek	0.318	250	360	110	304	298	626	2343	26	NA	NA
dep_28aout2017_calf#28	MC	SMS00273	1185.647949	1186.137939	LF	gru	0.333	NA	NA	NA	NA	NA	NA	NA	NA	NA	NA
dep8_10sept2014_Calf#7	MCE	SMS00195	118.732	119.052	MF	heek	0.32	NA	NA	NA	202	166	278	1596	35	NA	NA
dep_11aout2016_calf#15	MCE	SMS00071	1282.979004	1283.345947	MF	heek	0.32	NA	NA	NA	331	331	1236	2018	29	NA	NA
dep_28aout2017_calf#28	MC	SMS00273	1189.504028	1189.741943	LF	snort	0.135	NA	NA	NA	35	46	93	169	23	NA	0
dep_11aout2016_calf#15	MCE	SMS00068	1686.381958	1686.703003	MF	heek	0.321	250	380	130	439	638	1122	2812	26	NA	NA
dep_11aout2016_calf#15	MCE	SMS00068	1166.100952	1166.428955	MF	heek	0.321	160	310	150	199	670	2235	3310	20	NA	NA
dep_11aout2016_calf#15	MCE	SMS00069	89.425003	89.794083	MF	heek	0.323	170	310	140	240	278	1010	1886	64	NA	NA
dep_28aout2017_calf#28	MC	SMS00273	1203.005005	1203.217041	LF	snort	0.1383	NA	NA	NA	41	52	93	228	20	NA	0
dep_11aout2016_calf#15	MCE	SMS00068	97.131912	97.546082	MF	heek	0.33	NA	NA	NA	125	184	1280	2200	17	NA	NA
dep_11aout2016_calf#15	MCE	SMS00068	1494.78894	1495.144043	MF	heek	0.33	NA	NA	NA	131	284	1248	2499	17	NA	NA
dep_28aout2017_calf#28	MC	SMS00273	1188.376953	1188.51001	LF	snort	0.143	NA	NA	NA	35	52	105	210	23	NA	0
dep_28aout2017_calf#28	MC	SMS00273	1190.78894	1191.014038	LF	snort	0.151	NA	NA	NA	41	52	105	205	26	NA	0
dep_28aout2017_calf#28	MC	SMS00273	1194.989014	1195.240967	LF	snort	0.195	NA	NA	NA	52	131	846	2059	11	NA	0
dep_28aout2017_calf#28	MC	SMS00273	1250.96106	1251.255005	MF	heek	0.1485	NA	NA	NA	105	123	251	404	41	NA	NA
dep_17aout2016_calf#17	MCE	SMS00097	260.46	260.79	MF	heek	0.337	180	290	110	NA	NA	NA	NA	NA	NA	NA
dep_28aout2017_calf#28	MC	SMS00273	1130.505005	1131.052979	MF	heek	0.184	NA	NA	NA	155	161	307	1502	46	NA	NA
dep_28aout2017_calf#28	MC	SMS00273	1281.737061	1282.19104	MF	heek	0.197	NA	NA	NA	243	105	228	401	26	NA	NA
dep8_10sept2014_Calf#7	MCE	SMS00195	1007.138977	1007.552979	MF	heek	0.35	120	210	90	NA	NA	NA	NA	NA	NA	NA
dep_28aout2017_calf#28	MC	SMS00273	1311.781006	1312.098999	MF	heek	0.21	NA	NA	NA	266	260	462	1028	67	NA	NA
dep_28aout2017_calf#28	MC	SMS00273	1303.743042	1304.130981	MF	heek	0.2308	NA	NA	NA	249	744	1089	1423	55	NA	NA
dep8_10sept2014_Calf#7	MCE	SMS00195	1081.975952	1082.46106	MF	heek	0.352	120	210	90	177	177	276	348	17	NA	NA
dep8_10sept2014_Calf#7	MCE	SMS00195	1090.69104	1091.213013	MF	heek	0.357	100	170	70	152	153	300	1378	10	NA	NA
dep_11aout2016_calf#15	MCE	SMS00068	1526.060059	1526.407959	MF	heek	0.357	280	430	150	429	615	1524	2178	131	NA	NA
dep_11aout2016_calf#15	MCE	SMS00069	607.002686	607.413391	MF	heek	0.36	NA	NA	NA	156	298	1022	2377	20	NA	NA
dep_28aout2017_calf#28	MC	SMS00273	1192.68396	1194.499023	MF	heek	0.247	250	380	130	720	366	748	1937	6	NA	NA
dep_28aout2017_calf#28	MC	SMS00273	1252.787964	1253.159058	MF	heek	0.2585	NA	NA	NA	99	105	210	386	16	NA	NA
dep_28aout2017_calf#28	MC	SMS00273	1323.677979	1324.081055	MF	heek	0.261	NA	NA	NA	93	175	372	653	17	NA	NA
dep_28aout2017_calf#28	MC	SMS00273	1188.682007	1189.079956	MF	heek	0.307	NA	NA	NA	58	149	322	577	38	NA	NA
dep8_10sept2014_Calf#7	MCE	SMS00195	1050.911	1051.386	MF	heek	0.376	150	220	70	171	333	1333	2458	13	NA	NA
dep_28aout2017_calf#28	MC	SMS00273	1470.577026	1470.964966	MF	heek	0.32	NA	NA	NA	266	272	758	1376	14	NA	NA
dep_28aout2017_calf#28	MC	SMS00273	1194.195	1194.539	MF	heek	0.343	NA	NA	NA	424	618	1379	2460	23	NA	NA
dep_28aout2017_calf#28	MC	SMS00273	1431.447998	1432.022949	MF	heek	0.376	80	180	100	41	77	171	347	17	NA	NA
dep_28aout2017_calf#28	MC	SMS00273	1203.442993	1204.026001	MF	heek	0.3825	NA	NA	NA	NA	NA	NA	NA	NA	NA	NA
dep_28aout2017_calf#28	MC	SMS00273	1189.994019	1190.405029	MF	heek	0.4	NA	NA	NA	292	235	367	621	43	NA	NA
dep_28aout2017_calf#28	MC	SMS00273	1187.331055	1187.793945	MF	heek	0.402	NA	NA	NA	NA	NA	NA	NA	NA	NA	NA
dep_28aout2017_calf#28	MC	SMS00273	1551.880005	1552.786987	MF	heek	0.414	NA	NA	NA	73	314	1217	1693	10	NA	NA
dep_11aout2016_calf#15	MCE	SMS00069	508.763885	509.262604	MF	heek	0.397	120	300	180	NA	NA	NA	NA	NA	NA	NA
dep_11aout2016_calf#15	MCE	SMS00068	1607.505005	1607.91394	MF	heek	0.398	NA	NA	NA	NA	NA	NA	NA	NA	NA	NA
dep_28aout2017_calf#28	MC	SMS00273	1185.647949	1186.137939	MF	heek	0.416	NA	NA	NA	191	777	1831	2693	8	NA	NA
dep_28aout2017_calf#28	MC	SMS00273	1191.199951	1191.624023	MF	heek	0.43	NA	NA	NA	228	227	333	713	105	NA	NA
dep_28aout2017_calf#28	MC	SMS00273	1240.41394	1241.050049	MF	heek	0.47	NA	NA	NA	272	495	1072	1974	35	NA	NA
dep_28aout2017_calf#28	MC	SMS00273	1199.786011	1200.302002	MF	heek	0.478	NA	NA	NA	292	580	1155	1924	26	NA	NA
dep_28aout2017_calf#28	MC	SMS00273	1214.671021	1215.412964	MF	heek	0.505	NA	NA	NA	60	74	130	300	7	NA	NA
dep_28aout2017_calf#28	MC	SMS00273	1315.456055	1316.092041	MF	heek	0.53	300	460	160	1478	1371	1882	3726	19	NA	NA
dep_11aout2016_calf#15	MCE	SMS00069	657.435181	658.703918	MF	heek	0.416	NA	NA	NA	142	152	448	1917	30	NA	NA
dep_28aout2017_calf#28	MC	SMS00273	1201.573975	1202.237061	MF	heek	0.558	250	380	130	341	421	1107	1716	20	NA	NA
dep_28aout2017_calf#28	MC	SMS00273	1195.412964	1196.220947	MF	heek	0.615	NA	NA	NA	338	1171	1504	1907	35	NA	NA
dep_28aout2017_calf#28	MC	SMS00273	1174.093994	1175.125977	MF	heek	0.68	210	320	110	310	300	609	912	15	NA	NA
dep_11aout2016_calf#15	MCE	SMS00068	1817.543945	1817.927002	MF	heek	0.42	NA	NA	NA	331	540	1187	2204	20	NA	NA
dep8_10sept2014_Calf#7	MCE	SMS00194	398.111786	398.690308	MF	heek	0.423	70	160	90	133	619	2241	3451	38	NA	NA
dep8_10sept2014_Calf#7	MCE	SMS00195	1118.82	1119.25	MF	heek	0.427	NA	NA	NA	152	153	389	2813	21	NA	NA
dep_28aout2017_calf#28	MC	SMS00273	1197.506958	1198.394043	MF	heek	0.781	250	350	100	320	326	913	1510	29	NA	NA
dep8_10sept2014_Calf#7	MCE	SMS00194	461.649811	462.181305	MF	heek	0.434	40	150	NA	NA	NA	NA	NA	NA	NA	NA
dep_28aout2017_calf#28	MC	SMS00274	1483.292969	1484.223022	AM	AM grunt	0.135	NA	NA	NA	NA	NA	NA	NA	NA	NA	NA
dep_28aout2017_calf#28	MC	SMS00274	1474.418945	1475.322998	AM	AM grunt	0.221	NA	NA	NA	43	23	49	111	17	NA	NA
dep_11aout2016_calf#15	MCE	SMS00068	1007.849976	1008.281006	MF	heek	0.446	NA	NA	NA	52	130	307	1558	7	NA	NA
dep_01sept2017_calf#29	MC	SMS00323	411.725098	412.193787	MF	heek	0.452	NA	NA	NA	358	190	370	887	27	NA	NA
dep8_10sept2014_Calf#7	MCE	SMS00194	1663.432983	1663.874023	MF	heek	0.454	50	140	90	118	184	1697	3249	23	NA	NA
dep_28aout2017_calf#28	MC	SMS00274	752.024719	752.618774	AM	AM grunt	0.357	NA	NA	NA	49	89	208	408	13	NA	NA
dep8_10sept2014_Calf#7	MCE	SMS00195	981.378418	982.005676	MF	heek	0.464	70	170	100	155	304	1842	3335	10	NA	NA
dep_28aout2017_calf#28	MC	SMS00274	1481.69104	1482.234009	LF	gru	0.093	NA	NA	NA	NA	NA	NA	NA	NA	NA	NA
dep_28aout2017_calf#28	MC	SMS00274	1481.69104	1482.234009	MF	heek	0.159	100	300	200	287	292	550	1312	29	NA	NA
dep_28aout2017_calf#28	MC	SMS00274	1538.880005	1539.10498	MF	heek	0.234	180	290	110	1042	550	1051	2381	52	NA	NA
dep_28aout2017_calf#28	MC	SMS00274	1508.812988	1509.302979	MF	heek	0.304	110	300	190	1166	1031	1302	1709	29	NA	NA
dep_28aout2017_calf#28	MC	SMS00274	1275.031982	1275.51001	MF	heek	0.417	NA	NA	NA	64	86	284	543	13	NA	NA
dep_28aout2017_calf#28	MC	SMS00274	1495.589966	1496.171021	MF	heek	0.417	NA	NA	NA	45	246	1412	2292	17	NA	NA
dep8_10sept2014_Calf#7	MCE	SMS00195	899.150879	899.641785	MF	heek	0.488	50	140	90	120	209	811	2646	24	NA	NA
dep_01sept2017_calf#29	MC	SMS00323	302.249786	302.870392	MF	heek	0.489	40	160	120	95	114	184	284	62	NA	NA
dep_11aout2016_calf#15	MCE	SMS00069	423.856506	424.413788	MF	heek	0.501	140	220	80	215	240	1060	2430	61	NA	NA
dep_28aout2017_calf#28	MC	SMS00274	1528.483032	1529.218994	MF	heek	0.469	NA	NA	NA	84	634	1410	2160	38	NA	NA
dep_17aout2016_calf#17	MCE	SMS00097	468.811401	470.123108	MF	heek	0.512	140	220	80	184	342	918	2046	17	NA	NA
dep_28aout2017_calf#28	MC	SMS00274	1536.454956	1537.051025	MF	heek	0.52	210	420	210	814	700	1107	2068	21	NA	NA
dep_11aout2016_calf#15	MCE	SMS00070	660.80719	661.305725	MF	heek	0.517	NA	NA	NA	67	68	221	823	7	NA	NA
dep8_10sept2014_Calf#7	MCE	SMS00195	943.609924	944.297424	MF	heek	0.518	90	180	90	152	180	348	2786	24	NA	NA
dep_28aout2017_calf#28	MC	SMS00274	1534.506958	1534.970947	MF	heek	0.604	150	370	220	316	473	1246	2472	8	NA	NA
dep_28aout2017_calf#28	MC	SMS00276	1031.759033	1032.102051	AM	AM grunt	0.258	NA	NA	NA	134	111	278	1122	26	NA	NA
dep_28aout2017_calf#28	MC	SMS00276	1033.845947	1034.522949	AM	AM grunt	0.599	NA	NA	NA	150	168	908	1385	36	NA	NA
dep_18aout2016_calf#18_sim	MC	SMS00057	301.877502	302.500305	MF	heek	0.544	290	600	310	486	490	871	1054	70	NA	NA
dep_11aout2016_calf#15	MCE	SMS00071	1434.19397	1434.784058	MF	heek	0.548	170	360	190	202	256	695	1467	29	NA	NA
dep8_10sept2014_Calf#7	MCE	SMS00194	483.485199	484.121796	MF	heek	0.55	50	210	160	60	2588	3232	3928	16	NA	NA
dep_28aout2017_calf#28	MC	SMS00276	1019.19397	1019.856995	AM	AM grunt	0.681	NA	NA	NA	46	96	232	562	11	NA	NA
dep_28aout2017_calf#28	MC	SMS00276	1043.052002	1043.280029	LF	gru	0.183	NA	NA	NA	38	38	67	269	26	NA	NA
dep_28aout2017_calf#28	MC	SMS00276	603.918518	604.486511	MF	heek	0.33	NA	NA	NA	175	319	1207	3052	23	NA	NA
dep_01sept2017_calf#29	MC	SMS00323	315.860504	316.479706	MF	heek	0.563	NA	NA	NA	60	123	231	367	5	NA	NA
dep_28aout2017_calf#28	MC	SMS00279	959.227417	959.496887	AM	AM grunt	0.118	NA	NA	NA	1511	884	1453	1669	199	NA	NA
dep_28aout2017_calf#28	MC	SMS00279	1027.228027	1028.092041	AM	AM grunt	0.152	NA	NA	NA	105	111	158	1253	17	NA	NA
dep_28aout2017_calf#28	MC	SMS00279	1548.435059	1549.07605	LF	gru	0.074	NA	NA	NA	NA	NA	NA	NA	NA	NA	NA
dep_28aout2017_calf#28	MC	SMS00279	1554.573975	1555.214966	LF	gru	0.132	NA	NA	NA	35	76	140	210	35	NA	NA
dep_28aout2017_calf#28	MC	SMS00279	959.552917	959.832886	MF	heek	0.101	580	960	380	644	673	1130	1757	175	NA	NA
dep_17aout2016_calf#17	MCE	SMS00097	468.811401	470.123108	MF	heek	0.616	210	580	370	827	521	808	1283	27	NA	NA
dep_28aout2017_calf#28	MC	SMS00279	1585.619019	1585.94104	MF	heek	0.165	NA	NA	NA	NA	NA	NA	NA	NA	NA	NA
dep_05sept2016_calf#19_sim	MC	SMS00005	1814.250977	1815.410034	MF	heek	0.636	2340	2710	370	2639	1517	2497	2733	43	NA	NA
dep_11aout2016_calf#15	MCE	SMS00071	722.887817	723.598328	MF	heek	0.656	120	250	130	238	341	1579	2771	79	NA	NA
dep_28aout2017_calf#28	MC	SMS00279	1601.88501	1602.275024	MF	heek	0.251	NA	NA	NA	331	328	805	1737	43	NA	NA
dep_17aout2016_calf#17	MCE	SMS00097	946.667175	947.440125	MF	heek	0.666	300	480	180	416	454	1097	1631	26	NA	NA
dep_28aout2017_calf#28	MC	SMS00279	1302.156006	1302.562012	MF	heek	0.257	NA	NA	NA	172	187	307	615	70	NA	NA
dep_17aout2016_calf#17	MCE	SMS00097	1083.694946	1085.32605	MF	heek	0.689	150	450	300	187	277	461	1559	16	NA	NA
dep_28aout2017_calf#28	MC	SMS00279	1027.228027	1028.092041	MF	heek	0.289	NA	NA	NA	NA	NA	NA	NA	NA	NA	NA
dep_28aout2017_calf#28	MC	SMS00279	1554.573975	1555.214966	MF	heek	0.365	NA	NA	NA	114	67	169	435	8	NA	NA
dep8_10sept2014_Calf#7	MCE	SMS00195	916.995	917.755	MF	heek	0.759	NA	NA	NA	145	1488	2991	3713	35	NA	NA
dep8_10sept2014_Calf#7	MCE	SMS00194	419.385712	420.301392	MF	heek	0.759	110	180	70	67	574	2566	3667	43	NA	NA
dep_28aout2017_calf#28	MC	SMS00279	1548.435059	1549.07605	MF	heek	0.381	150	270	120	262	260	273	673	11	NA	NA
dep_28aout2017_calf#28	MC	SMS00279	1482.150024	1482.567993	MF	heek	0.392	280	450	170	884	600	889	1177	26	NA	NA
dep_28aout2017_calf#28	MC	SMS00279	950.806	951.29	MF	heek	0.484	50	120	70	82	87	158	257	23	NA	NA
dep_28aout2017_calf#28	MC	SMS00279	980.452	980.971	MF	heek	0.519	NA	NA	NA	NA	NA	NA	NA	NA	NA	NA
dep8_10sept2014_Calf#7	MCE	SMS00195	1033.667969	1034.61499	MF	heek	0.83	NA	NA	NA	NA	NA	NA	NA	NA	NA	NA
dep8_10sept2014_Calf#7	MCE	SMS00195	1035.109	1035.996	MF	heek	0.886	NA	NA	NA	NA	NA	NA	NA	NA	NA	NA
dep_17aout2016_calf#17	MCE	SMS00097	180.506699	181.953796	MF	heek	0.9	210	400	190	590	343	668	1133	12	NA	NA
dep_17aout2016_calf#17	MCE	SMS00097	1236.430054	1238.047974	MF	heek	0.93	110	400	290	279	259	341	778	14	NA	NA
dep8_10sept2014_Calf#7	MCE	SMS00194	918.711914	920.068176	MF	heek	0.945	NA	NA	NA	NA	NA	NA	NA	NA	NA	NA
dep_17aout2016_calf#17	MCE	SMS00097	915.953796	916.935974	MF	heek	1.004	350	420	70	399	412	987	2310	10	NA	NA
dep_17aout2016_calf#17	MCE	SMS00097	942.582	943.606	MF	heek	1.024	NA	NA	NA	NA	NA	NA	NA	NA	NA	NA
dep_17aout2016_calf#17	MCE	SMS00097	919.089722	920.178284	MF	heek	1.034	330	480	150	850	500	873	1416	29	NA	NA
dep_28aout2017_calf#28	MC	SMS00279	938.083984	939.015991	MF	heek	0.726	170	440	270	259	513	1137	2432	60	NA	NA
dep_17aout2016_calf#17	MCE	SMS00097	925.118	926.21	MF	heek	1.092	NA	NA	NA	NA	NA	NA	NA	NA	NA	NA
dep_18aout2016_calf#18_sim	MC	SMS00058	951.001282	952.923584	MF	heek	1.122	170	230	60	202.1	388.9	810	1935	15	NA	NA
dep_11aout2016_calf#15	MCE	SMS00068	1915.562988	1916.706055	MF	heek	1.13	NA	NA	NA	NA	NA	NA	NA	NA	NA	NA
dep_28aout2017_calf#28	MC	SMS00279	1575.713013	1576.562988	MF	heek	0.822	NA	NA	NA	NA	NA	NA	NA	NA	NA	NA
dep_17aout2016_calf#17	MCE	SMS00097	418.561005	419.8367	MF	heek	1.285	320	520	200	1014	725	1028	1824	14	NA	NA
dep_17aout2016_calf#17	MCE	SMS00097	928.038	929.339	MF	heek	1.301	NA	NA	NA	NA	NA	NA	NA	NA	NA	NA
dep_18aout2016_calf#18_sim	MC	SMS00057	222.783096	222.927597	MF	wiper	0.109	NA	NA	NA	416	585	949	2156	52	NA	NA
dep_18aout2016_calf#18_sim	MC	SMS00057	153.239594	153.451096	MF	wiper	0.143	NA	NA	NA	486	416	498	726	52	NA	NA
dep_18aout2016_calf#18_sim	MC	SMS00057	235.388	363.177	MF	wiper	0.147	NA	NA	NA	NA	NA	NA	NA	NA	NA	NA
dep_18aout2016_calf#18_sim	MC	SMS00057	235.388	363.177	MF	wiper	0.152	NA	NA	NA	NA	NA	NA	NA	NA	NA	NA
dep_18aout2016_calf#18_sim	MC	SMS00057	294.296451	294.572693	MF	wiper	0.155	NA	NA	NA	216	246	474	1095	137	NA	NA
dep_18aout2016_calf#18_sim	MC	SMS00057	156.560898	156.725403	MF	wiper	0.157	NA	NA	NA	580	533	667	1224	134	NA	NA
[truncated: 34 more rows]
