# Supplementary material for: Social calls in humpback whale mother-calf groups off Sainte Marie breeding ground (Madagascar, Indian Ocean)
Source: PeerJ. 2022 Aug 16;10:e13785. doi: 10.7717/peerj.13785 (PMC9390327; doi:10.7717/peerj.13785)
Supplement: Supplemental Information 3 [file peerj-10-13785-s003.zip]

Archive with 31 entries (30 files):
- Supplemental Audio S1/
- Supplemental Audio S1/AM_AM grunt.wav
- Supplemental Audio S1/AM_bug sound.wav
- Supplemental Audio S1/AM_door.wav
- Supplemental Audio S1/AM_trill.wav
- Supplemental Audio S1/AM_whine.wav
- Supplemental Audio S1/HF_ascending shriek.wav
- Supplemental Audio S1/HF_squeak.wav
- Supplemental Audio S1/LF_100 Hz.wav
- Supplemental Audio S1/LF_bark.wav
- Supplemental Audio S1/LF_bass.wav
- Supplemental Audio S1/LF_boom.wav
- Supplemental Audio S1/LF_burp.wav
- Supplemental Audio S1/LF_drum.wav
- Supplemental Audio S1/LF_gru.wav
- Supplemental Audio S1/LF_guttural sound.wav
- Supplemental Audio S1/LF_snort.wav
- Supplemental Audio S1/LF_thwop.wav
- Supplemental Audio S1/LF_wop.wav
- Supplemental Audio S1/MF_creak.wav
- Supplemental Audio S1/MF_downsweep.wav
- Supplemental Audio S1/MF_groan.wav
- Supplemental Audio S1/MF_heek.wav
- Supplemental Audio S1/MF_trumpet.wav
- Supplemental Audio S1/MF_whoop.wav
- Supplemental Audio S1/MF_wiper.wav
- Supplemental Audio S1/MF_woohoo.wav
- Supplemental Audio S1/P_bubble sound.wav
- Supplemental Audio S1/P_fry.wav
- Supplemental Audio S1/P_gloop.wav
- Supplemental Audio S1/P_moped.wav
